# Supplementary material for: A versatile toolbox for determining IRES activity in cells and embryonic tissues
Source: EMBO J. 2025 Mar 13;44(9):2695–724. doi: 10.1038/s44318-025-00404-5 (PMC12048685; doi:10.1038/s44318-025-00404-5)
Supplement: Supplementary file 3 — Dataset EV1 [file 44318_2025_404_MOESM3_ESM.xlsx]

## Sheet: Dataset_EV1
#feature_id	TPM	somite_neural-tube_transcript_model
ENSMUST00000001166.14	6210770
ENSMUST00000001171.13	0.496862
ENSMUST00000001172.12	3312411
ENSMUST00000001284.13	18218260
ENSMUST00000001339.6	34366263
ENSMUST00000001724.12	133875227
ENSMUST00000002533.15	3105385
ENSMUST00000003035.12	3519437
ENSMUST00000003135.14	3312411
ENSMUST00000003219.14	122145152
ENSMUST00000003550.11	110208051
ENSMUST00000003554.11	2070257
ENSMUST00000003818.14	34813438
ENSMUST00000004133.11	3312411
ENSMUST00000004565.15	288788403
ENSMUST00000004994.16	19874465
ENSMUST00000005003.12	155923462
ENSMUST00000005470.5	25534547
ENSMUST00000005817.9	54033703
ENSMUST00000006037.13	6210770
ENSMUST00000006467.14	172038341
ENSMUST00000006578.10	1656205
ENSMUST00000006579.5	2070257
ENSMUST00000006716.8	44717547
ENSMUST00000006718.15	5382668
ENSMUST00000007949.4	29397647
ENSMUST00000008280.14	24014979
ENSMUST00000009777.4	0.828103
ENSMUST00000010049.6	16148003
ENSMUST00000010434.8	62521756
ENSMUST00000010597.10	16735956
ENSMUST00000013737.13	434443391
ENSMUST00000013842.12	341248710
ENSMUST00000014370.11	482506473
ENSMUST00000015124.15	28569544
ENSMUST00000015460.5	1656205
ENSMUST00000015628.4	1656205
ENSMUST00000015987.10	24222005
ENSMUST00000016105.9	151749824
ENSMUST00000016309.16	21116619
ENSMUST00000016323.11	24429030
ENSMUST00000016344.9	0.414051
ENSMUST00000016638.8	75978425
ENSMUST00000016670.9	33124109
ENSMUST00000016672.11	17390157
ENSMUST00000018333.13	26292261
ENSMUST00000018337.9	9523181
ENSMUST00000018561.14	86089559
ENSMUST00000019374.14	7038873
ENSMUST00000019861.13	12318028
ENSMUST00000020692.7	131668333
ENSMUST00000023918.13	411832046
ENSMUST00000026879.8	16148003
ENSMUST00000027035.10	1242154
ENSMUST00000027036.11	147091746
ENSMUST00000027040.13	46373752
ENSMUST00000027044.15	0.414051
ENSMUST00000027050.10	146296767
ENSMUST00000027052.13	9730207
ENSMUST00000027053.8	43889444
ENSMUST00000027056.12	5382668
ENSMUST00000027057.8	2484308
ENSMUST00000027059.11	29708185
ENSMUST00000027062.7	21530671
ENSMUST00000027064.8	1242154
ENSMUST00000027065.12	0.828103
ENSMUST00000027066.13	1358088
ENSMUST00000027068.11	133738590
ENSMUST00000027071.7	4140514
ENSMUST00000027083.7	2898360
ENSMUST00000027103.7	45131598
ENSMUST00000027111.15	82913785
ENSMUST00000027112.13	1656205
ENSMUST00000027114.6	33538160
ENSMUST00000027121.15	29294134
ENSMUST00000027122.14	0.414051
ENSMUST00000027123.15	710338234
ENSMUST00000027125.7	52170472
ENSMUST00000027127.14	278863592
ENSMUST00000027131.6	82106385
ENSMUST00000027137.11	40577033
ENSMUST00000027139.15	88192940
ENSMUST00000027151.12	15319900
ENSMUST00000027153.6	80740015
ENSMUST00000027157.10	16355029
ENSMUST00000027172.13	1345667
ENSMUST00000027173.15	20632179
ENSMUST00000027174.10	5225328
ENSMUST00000027178.13	21944722
ENSMUST00000027185.11	46373752
ENSMUST00000027186.12	13870721
ENSMUST00000027189.15	38506777
ENSMUST00000027193.9	3726462
ENSMUST00000027198.12	64799038
ENSMUST00000027202.9	31467903
ENSMUST00000027214.4	28292130
ENSMUST00000027226.12	24429030
ENSMUST00000027232.15	259473567
ENSMUST00000027241.11	0.414051
ENSMUST00000027243.13	0.414051
ENSMUST00000027247.11	66869295
ENSMUST00000027249.13	45620179
ENSMUST00000027251.12	14711245
ENSMUST00000027252.8	67076321
ENSMUST00000027256.12	5796719
ENSMUST00000027257.10	10765335
ENSMUST00000027263.14	25257133
ENSMUST00000027264.10	159202748
ENSMUST00000027265.10	14905849
ENSMUST00000027266.4	127391182
ENSMUST00000027267.14	13456669
ENSMUST00000027269.7	14491798
ENSMUST00000027271.9	26085236
ENSMUST00000027277.7	0.414051
ENSMUST00000027279.12	5382668
ENSMUST00000027285.13	27327390
ENSMUST00000027286.7	88192940
ENSMUST00000027287.11	7038873
ENSMUST00000027290.12	34229626
ENSMUST00000027291.7	0.828103
ENSMUST00000027297.11	61693653
ENSMUST00000027302.14	0.414051
ENSMUST00000027303.14	94540347
ENSMUST00000027312.11	54654780
ENSMUST00000027315.14	1759718
ENSMUST00000027322.14	12835592
ENSMUST00000027337.15	2798987
ENSMUST00000027338.4	5382668
ENSMUST00000027339.14	11593438
ENSMUST00000027343.6	12007489
ENSMUST00000027356.7	4140514
ENSMUST00000027358.11	9109130
ENSMUST00000027366.13	0.414051
ENSMUST00000027367.14	170850013
ENSMUST00000027368.6	3312411
ENSMUST00000027370.13	34987340
ENSMUST00000027377.9	376443076
ENSMUST00000027379.10	132082384
ENSMUST00000027380.12	4554565
ENSMUST00000027381.13	9523181
ENSMUST00000027384.6	208681886
ENSMUST00000027393.8	7038873
ENSMUST00000027394.12	4140514
ENSMUST00000027396.15	50928317
ENSMUST00000027401.11	61776463
ENSMUST00000027404.12	16976106
ENSMUST00000027409.10	91505351
ENSMUST00000027414.16	13113007
ENSMUST00000027421.13	19199562
ENSMUST00000027422.7	2070257
ENSMUST00000027425.16	463530499
ENSMUST00000027429.11	0.828103
ENSMUST00000027432.9	280726823
ENSMUST00000027434.15	1739016
ENSMUST00000027438.8	70252094
ENSMUST00000027444.15	29397647
ENSMUST00000027446.11	136533436
ENSMUST00000027451.13	26706313
ENSMUST00000027464.9	45131598
ENSMUST00000027467.11	273551313
ENSMUST00000027470.14	10351284
ENSMUST00000027472.7	3726462
ENSMUST00000027475.15	14491798
ENSMUST00000027477.15	2277282
ENSMUST00000027478.7	105997148
ENSMUST00000027487.15	69767654
ENSMUST00000027488.11	58931930
ENSMUST00000027492.14	23600928
ENSMUST00000027493.4	11386412
ENSMUST00000027494.11	72458988
ENSMUST00000027495.15	4355820
ENSMUST00000027498.14	105616221
ENSMUST00000027499.13	58795293
ENSMUST00000027502.16	170195812
ENSMUST00000027503.14	31467903
ENSMUST00000027505.13	12835592
ENSMUST00000027512.13	15112875
ENSMUST00000027517.14	27049975
ENSMUST00000027521.15	5763595
ENSMUST00000027528.7	2484308
ENSMUST00000027529.12	1242154
ENSMUST00000027532.13	44233107
ENSMUST00000027533.9	4968616
ENSMUST00000027534.13	91091299
ENSMUST00000027538.9	1242154
ENSMUST00000027571.13	3312411
ENSMUST00000027579.17	68393004
ENSMUST00000027580.11	52170472
ENSMUST00000027587.15	15319900
ENSMUST00000027592.6	54861805
ENSMUST00000027601.11	360224684
ENSMUST00000027602.15	390483558
ENSMUST00000027603.4	1242154
ENSMUST00000027623.9	54861805
ENSMUST00000027626.13	176592906
ENSMUST00000027634.13	7038873
ENSMUST00000027642.5	2898360
ENSMUST00000027650.13	3312411
ENSMUST00000027655.8	31053852
ENSMUST00000027667.13	0.414051
ENSMUST00000027677.8	217368684
ENSMUST00000027684.11	86122683
ENSMUST00000027687.8	2691334
ENSMUST00000027693.8	1242154
ENSMUST00000027697.12	3726462
ENSMUST00000027706.4	36022468
ENSMUST00000027725.11	24636056
ENSMUST00000027726.14	38713802
ENSMUST00000027727.15	250161551
ENSMUST00000027730.6	230212557
ENSMUST00000027740.14	1863231
ENSMUST00000027741.12	12421541
ENSMUST00000027743.13	213029425
ENSMUST00000027744.10	1242154
ENSMUST00000027748.8	137742466
ENSMUST00000027752.15	52584523
ENSMUST00000027754.7	10351284
ENSMUST00000027760.14	45069491
ENSMUST00000027766.13	5382668
ENSMUST00000027768.14	18147871
ENSMUST00000027769.6	24325517
ENSMUST00000027775.9	9523181
ENSMUST00000027777.12	311263111
ENSMUST00000027780.6	37885700
ENSMUST00000027781.7	2898360
ENSMUST00000027783.14	11593438
ENSMUST00000027785.15	14491798
ENSMUST00000027792.6	84466478
ENSMUST00000027795.14	2070257
ENSMUST00000027797.9	54240728
ENSMUST00000027800.15	2691334
ENSMUST00000027802.9	110344688
ENSMUST00000027809.8	28155493
ENSMUST00000027810.14	244290303
ENSMUST00000027817.8	3312411
ENSMUST00000027826.7	5382668
ENSMUST00000027833.12	5693206
ENSMUST00000027846.8	118832741
ENSMUST00000027853.6	6624822
ENSMUST00000027856.13	5796719
ENSMUST00000027861.6	2070257
ENSMUST00000027863.13	122145152
ENSMUST00000027866.11	6347407
ENSMUST00000027867.7	23600928
ENSMUST00000027876.11	16346748
ENSMUST00000027877.7	98337198
ENSMUST00000027878.14	19667440
ENSMUST00000027881.15	1242154
ENSMUST00000027885.8	42026213
ENSMUST00000027886.14	49218285
ENSMUST00000027888.13	0.828103
ENSMUST00000027897.8	125043511
ENSMUST00000027906.13	2484308
ENSMUST00000027916.13	15733952
ENSMUST00000027921.11	42887440
ENSMUST00000027929.10	15319900
ENSMUST00000027931.8	38506777
ENSMUST00000027933.11	57967191
ENSMUST00000027940.6	59486759
ENSMUST00000027941.14	18632311
ENSMUST00000027945.6	2173770
ENSMUST00000027952.12	31467903
ENSMUST00000027970.14	25671184
ENSMUST00000027974.7	9523181
ENSMUST00000027979.14	21944722
ENSMUST00000027981.8	83638375
ENSMUST00000027989.13	28569544
ENSMUST00000027991.12	94403710
ENSMUST00000027997.9	1656205
ENSMUST00000028000.13	67353735
ENSMUST00000028003.9	4554565
ENSMUST00000028004.11	76599502
ENSMUST00000028005.3	3312411
ENSMUST00000028017.16	26085236
ENSMUST00000028021.7	18011234
ENSMUST00000028035.14	1656205
ENSMUST00000028052.12	2484308
ENSMUST00000029667.13	2484308
ENSMUST00000030039.13	9523181
ENSMUST00000034868.14	89248771
ENSMUST00000035295.6	130426179
ENSMUST00000035325.15	3449048
ENSMUST00000035430.4	37264623
ENSMUST00000035462.7	4691202
ENSMUST00000035560.9	45545650
ENSMUST00000035779.15	66318607
ENSMUST00000035914.5	3034996
ENSMUST00000035991.8	0.571391
ENSMUST00000036153.12	245739483
ENSMUST00000036172.10	0.414051
ENSMUST00000036540.12	62935807
ENSMUST00000036928.12	2898360
ENSMUST00000036954.9	97302070
ENSMUST00000037286.12	0.828103
ENSMUST00000037330.5	8695079
ENSMUST00000037649.6	24014979
ENSMUST00000037708.10	56787144
ENSMUST00000037748.9	1725087030
ENSMUST00000037796.14	21530671
ENSMUST00000037906.6	38092725
ENSMUST00000037998.6	14077746
ENSMUST00000038091.8	62107704
ENSMUST00000038191.8	1863231
ENSMUST00000038252.4	1242154
ENSMUST00000038361.11	9523181
ENSMUST00000038445.13	45959701
ENSMUST00000038447.6	7452925
ENSMUST00000038760.10	0.828103
ENSMUST00000038765.6	2070257
ENSMUST00000038945.6	38092725
ENSMUST00000039173.13	4140514
ENSMUST00000039506.15	234009408
ENSMUST00000039534.11	0.414051
ENSMUST00000039672.6	4554565
ENSMUST00000039725.12	28598528
ENSMUST00000039867.10	4417928
ENSMUST00000040250.15	1242154
ENSMUST00000040357.11	5519305
ENSMUST00000040538.10	150714696
ENSMUST00000040689.15	18425286
ENSMUST00000040695.5	0.414051
ENSMUST00000040706.9	36229494
ENSMUST00000041023.14	160101240
ENSMUST00000041213.12	22714858
ENSMUST00000041240.4	55482882
ENSMUST00000041447.5	0.828103
ENSMUST00000041621.5	4140514
ENSMUST00000041638.8	45959701
ENSMUST00000041874.9	3312411
ENSMUST00000042125.15	15733952
ENSMUST00000042275.15	2277282
ENSMUST00000042493.10	97302070
ENSMUST00000042498.14	55358667
ENSMUST00000042509.13	13928688
ENSMUST00000042734.3	14284772
ENSMUST00000042986.10	1656205
ENSMUST00000043235.8	183217727
ENSMUST00000043313.15	47201855
ENSMUST00000043336.11	14077746
ENSMUST00000043338.10	2691334
ENSMUST00000043550.11	3726462
ENSMUST00000043839.5	39748931
ENSMUST00000043951.10	194260477
ENSMUST00000044021.12	7452925
ENSMUST00000044190.12	12628567
ENSMUST00000044311.9	6210770
ENSMUST00000044369.13	87985914
ENSMUST00000044455.8	31467903
ENSMUST00000044478.7	48307372
ENSMUST00000044533.9	9937233
ENSMUST00000044581.14	65420115
ENSMUST00000044691.9	59416370
ENSMUST00000044812.12	2070257
ENSMUST00000044828.14	0.828103
ENSMUST00000044954.7	10351284
ENSMUST00000045110.14	8695079
ENSMUST00000045138.6	54311117
ENSMUST00000045288.14	96266941
ENSMUST00000045388.8	27741441
ENSMUST00000045450.7	47297087
ENSMUST00000045473.16	10591434
ENSMUST00000045560.15	0.828103
ENSMUST00000045665.13	4968616
ENSMUST00000045694.14	6210770
ENSMUST00000045876.8	35194366
ENSMUST00000045897.15	2867152478
ENSMUST00000045970.8	168104853
ENSMUST00000046049.14	1449180
ENSMUST00000046071.5	9109130
ENSMUST00000046110.16	28155493
ENSMUST00000046390.14	14458674
ENSMUST00000046514.13	138707206
ENSMUST00000046743.11	4554565
ENSMUST00000046770.10	2070257
ENSMUST00000046792.9	42233239
ENSMUST00000046875.14	39748931
ENSMUST00000047242.9	10487921
ENSMUST00000047328.11	387138023
ENSMUST00000047409.9	28817975
ENSMUST00000047534.12	236858081
ENSMUST00000047615.15	41682551
ENSMUST00000047664.16	4554565
ENSMUST00000047714.14	105583097
ENSMUST00000047734.15	39127854
ENSMUST00000047786.6	11593438
ENSMUST00000047978.9	57553139
ENSMUST00000048183.8	96888019
ENSMUST00000048309.12	10318160
ENSMUST00000048377.11	9212643
ENSMUST00000048432.6	13663695
ENSMUST00000048572.7	43475393
ENSMUST00000048655.8	15319900
ENSMUST00000048660.12	0.414051
ENSMUST00000048860.9	82189195
ENSMUST00000049126.13	121938126
ENSMUST00000049470.11	155890338
ENSMUST00000049813.6	11179387
ENSMUST00000049932.12	0.414051
ENSMUST00000049972.6	10765335
ENSMUST00000050010.11	0.414051
ENSMUST00000050536.14	1242154
ENSMUST00000050552.15	922763145
ENSMUST00000050567.11	1242154
ENSMUST00000050581.4	2484308
ENSMUST00000051431.10	105583097
ENSMUST00000051572.8	33538160
ENSMUST00000051925.5	9523181
ENSMUST00000052172.7	2070257
ENSMUST00000052332.15	21199430
ENSMUST00000052404.13	24014979
ENSMUST00000052529.4	33124109
ENSMUST00000052629.13	37517194
ENSMUST00000052670.11	6210770
ENSMUST00000053033.14	34916951
ENSMUST00000053266.11	285902465
ENSMUST00000053355.6	5382668
ENSMUST00000053364.12	27741441
ENSMUST00000053469.2	5726330
ENSMUST00000053686.9	120145284
ENSMUST00000053760.12	10351284
ENSMUST00000054279.15	0.828103
ENSMUST00000054462.11	6417796
ENSMUST00000054588.15	4873385
ENSMUST00000054674.15	36850571
ENSMUST00000055223.14	0.414051
ENSMUST00000055226.13	115814306
ENSMUST00000055294.4	13249644
ENSMUST00000056071.13	0.414051
ENSMUST00000056449.9	2070257
ENSMUST00000056815.9	0.414051
ENSMUST00000056946.8	1242154
ENSMUST00000057062.12	43752807
ENSMUST00000057208.13	71630886
ENSMUST00000057262.8	20702568
ENSMUST00000057438.7	31467903
ENSMUST00000058237.14	2484308
ENSMUST00000058437.14	149886593
ENSMUST00000058688.7	2898360
ENSMUST00000058748.2	2898360
ENSMUST00000059352.3	2898360
ENSMUST00000059498.12	7452925
ENSMUST00000059743.12	2484308
ENSMUST00000059794.4	0.828103
ENSMUST00000059825.12	0.414051
ENSMUST00000059975.8	33124109
ENSMUST00000059980.11	8281027
ENSMUST00000060404.5	3432486
ENSMUST00000060608.13	54033703
ENSMUST00000060913.8	9109130
ENSMUST00000061093.7	2484308
ENSMUST00000061280.17	17390157
ENSMUST00000061537.13	10351284
ENSMUST00000061611.15	21253256
ENSMUST00000061878.5	1242154
ENSMUST00000062108.10	3312411
ENSMUST00000062202.14	3726462
ENSMUST00000062264.8	147195259
ENSMUST00000062289.11	7038873
ENSMUST00000062483.15	11593438
ENSMUST00000062525.11	86880397
ENSMUST00000062528.9	2898360
ENSMUST00000063199.13	1221452
ENSMUST00000063380.11	0.550688
ENSMUST00000063663.6	8695079
ENSMUST00000063719.15	156097363
ENSMUST00000064091.12	5382668
ENSMUST00000064272.10	101103061
ENSMUST00000064771.12	13663695
ENSMUST00000064916.9	1242154
ENSMUST00000064950.11	21737696
ENSMUST00000064976.6	18942850
ENSMUST00000065373.6	63763910
ENSMUST00000065573.14	15112875
ENSMUST00000065587.5	1656205
ENSMUST00000065625.12	59056146
ENSMUST00000065648.15	100544092
ENSMUST00000065694.8	33674797
ENSMUST00000065767.9	91505351
ENSMUST00000065941.12	160279282
ENSMUST00000065967.14	4554565
ENSMUST00000066279.11	59760033
ENSMUST00000066632.14	34507040
ENSMUST00000066859.13	5796719
ENSMUST00000067398.13	3933488
ENSMUST00000067414.13	6761459
ENSMUST00000067976.9	8695079
ENSMUST00000068116.13	5829843
ENSMUST00000068168.10	3105385
ENSMUST00000068275.12	0.414051
ENSMUST00000068304.13	2484308
ENSMUST00000068333.14	220275324
ENSMUST00000068505.10	225243941
ENSMUST00000068564.15	4140514
ENSMUST00000068584.7	0.828103
ENSMUST00000068613.5	4140514
ENSMUST00000068681.12	0.621077
ENSMUST00000068705.13	165620545
ENSMUST00000068725.10	55896934
ENSMUST00000068805.14	80947041
ENSMUST00000068878.14	0.828103
ENSMUST00000069142.12	0.828103
ENSMUST00000069333.8	4140514
ENSMUST00000069620.10	3726462
ENSMUST00000069652.8	11353288
ENSMUST00000069792.14	19874465
ENSMUST00000069799.3	33538160
ENSMUST00000070181.7	24014979
ENSMUST00000070200.15	12007489
ENSMUST00000070968.14	7245899
ENSMUST00000071087.12	5312279
ENSMUST00000071718.12	323850272
ENSMUST00000072177.14	1035128
ENSMUST00000073120.11	17390157
ENSMUST00000073252.9	1656205
ENSMUST00000073279.13	2898360
ENSMUST00000073350.13	19046363
ENSMUST00000073441.13	2691334
ENSMUST00000073527.13	7866976
ENSMUST00000074144.11	14106730
ENSMUST00000074357.8	25948599
ENSMUST00000074525.10	24429030
ENSMUST00000074622.11	0.828103
ENSMUST00000074945.8	4003877
ENSMUST00000075164.11	20288517
ENSMUST00000075242.7	9316156
ENSMUST00000075451.12	17390157
ENSMUST00000075805.13	13456669
ENSMUST00000075895.9	251341598
ENSMUST00000076110.11	194065873
ENSMUST00000076362.12	14698823
ENSMUST00000076521.7	6210770
ENSMUST00000076587.6	132529560
ENSMUST00000076894.11	60016745
ENSMUST00000077340.14	160101240
ENSMUST00000077642.12	30432775
ENSMUST00000077730.7	9109130
ENSMUST00000077755.11	461253216
ENSMUST00000077946.12	1242154
ENSMUST00000078259.8	28569544
ENSMUST00000078332.13	68732526
ENSMUST00000079205.14	106274563
ENSMUST00000079451.13	2347671
ENSMUST00000079625.11	10351284
ENSMUST00000079721.9	1242154
ENSMUST00000079957.12	0.414051
ENSMUST00000079998.13	7452925
ENSMUST00000080001.9	9937233
ENSMUST00000080138.13	4968616
ENSMUST00000080204.11	2484308
ENSMUST00000080664.14	0.496862
ENSMUST00000081026.11	982129829
ENSMUST00000081103.12	4140514
ENSMUST00000081104.10	15733952
ENSMUST00000081551.14	315507137
ENSMUST00000081677.12	1105517
ENSMUST00000081851.4	65006064
ENSMUST00000082125.6	22979851
ENSMUST00000082158.13	5382668
ENSMUST00000085555.7	22772825
ENSMUST00000085633.12	0.517564
ENSMUST00000085635.6	10558310
ENSMUST00000085678.8	69469537
ENSMUST00000085724.5	4554565
ENSMUST00000085894.12	1242154
ENSMUST00000085913.11	21530671
ENSMUST00000085992.4	9109130
ENSMUST00000086130.9	0.828103
ENSMUST00000086153.8	8144390
ENSMUST00000086199.12	40577033
ENSMUST00000086421.9	1242154
ENSMUST00000086430.5	113106410
ENSMUST00000086465.6	0.621077
ENSMUST00000086521.11	55615379
ENSMUST00000086535.12	7038873
ENSMUST00000086556.12	0.828103
ENSMUST00000086559.7	16769080
ENSMUST00000086614.12	6624822
ENSMUST00000086725.6	66662269
ENSMUST00000086843.11	1656205
ENSMUST00000086851.2	156855077
ENSMUST00000086861.12	2484308
ENSMUST00000087050.7	0.414051
ENSMUST00000087086.7	27327390
ENSMUST00000087183.11	6210770
ENSMUST00000087215.7	69767654
ENSMUST00000087225.6	34987340
ENSMUST00000087366.11	28880082
ENSMUST00000087374.10	4761591
ENSMUST00000087435.7	33952212
ENSMUST00000087475.11	25422754
ENSMUST00000087521.13	90623421
ENSMUST00000087617.11	1242154
ENSMUST00000087659.11	3312411
ENSMUST00000087883.13	1069287640
ENSMUST00000087933.10	10972361
ENSMUST00000088029.8	0.828103
ENSMUST00000088287.10	44129594
ENSMUST00000088310.10	4343399
ENSMUST00000088349.3	236328095
ENSMUST00000088615.11	12835592
ENSMUST00000088666.4	26913338
ENSMUST00000091374.9	302878571
ENSMUST00000093508.7	2070257
ENSMUST00000094325.5	0.414051
ENSMUST00000094569.11	5175642
ENSMUST00000094626.5	4277151
ENSMUST00000094646.6	113106410
ENSMUST00000094818.4	9386544
ENSMUST00000094898.5	6624822
ENSMUST00000094917.10	10930956
ENSMUST00000095014.8	5279155
ENSMUST00000095020.9	0.828103
ENSMUST00000095062.10	5660082
ENSMUST00000095075.5	18011234
ENSMUST00000097193.3	0.414051
ENSMUST00000097442.9	4968616
ENSMUST00000097443.10	3312411
ENSMUST00000097474.9	14628435
ENSMUST00000097493.10	0.414051
ENSMUST00000097526.3	44647158
ENSMUST00000097529.5	0.414051
ENSMUST00000097536.6	4140514
ENSMUST00000097543.8	6243895
ENSMUST00000097547.10	0.828103
ENSMUST00000097561.9	2061976
ENSMUST00000097588.9	4140514
ENSMUST00000097625.10	28362518
ENSMUST00000097633.10	12835592
ENSMUST00000097642.4	2070257
ENSMUST00000097644.9	1573395
ENSMUST00000097648.6	1242154
ENSMUST00000097649.10	4658078
ENSMUST00000097672.4	0.828103
ENSMUST00000097694.11	113586710
ENSMUST00000097707.5	0.414051
ENSMUST00000097709.11	490948980
ENSMUST00000097713.2	2070257
ENSMUST00000097724.10	2898360
ENSMUST00000097732.11	1656205
ENSMUST00000097739.5	7866976
ENSMUST00000097826.6	0.964740
ENSMUST00000109166.8	141891261
ENSMUST00000110815.9	74736271
ENSMUST00000110831.4	20288517
ENSMUST00000110844.3	0.414051
ENSMUST00000110855.8	46373752
ENSMUST00000110856.8	20288517
ENSMUST00000110893.10	0.931616
ENSMUST00000110899.7	3453188
ENSMUST00000110920.7	1105517
ENSMUST00000110943.9	3933488
ENSMUST00000110974.4	1242154
ENSMUST00000111018.2	8281027
ENSMUST00000111108.10	5382668
ENSMUST00000111134.2	0.414051
ENSMUST00000111159.2	24511841
ENSMUST00000111214.4	9523181
ENSMUST00000111220.8	35264754
ENSMUST00000111230.8	117971514
ENSMUST00000111235.8	6877393
ENSMUST00000111247.8	4003877
ENSMUST00000111252.4	7444643
ENSMUST00000111289.8	6397094
ENSMUST00000111295.8	16562054
ENSMUST00000111299.8	1946041
ENSMUST00000111300.8	23476712
ENSMUST00000111302.4	2484308
ENSMUST00000111314.2	1035128
ENSMUST00000111327.8	1171765
ENSMUST00000111332.2	16148003
ENSMUST00000111334.2	16562054
ENSMUST00000111336.10	95997808
ENSMUST00000111350.10	52584523
ENSMUST00000111368.8	33401523
ENSMUST00000111380.2	0.621077
ENSMUST00000111416.7	4554565
ENSMUST00000111429.11	0.828103
ENSMUST00000111432.10	34573289
ENSMUST00000111435.9	183838804
ENSMUST00000111490.2	4140514
ENSMUST00000111518.3	0.414051
ENSMUST00000111594.3	35815443
ENSMUST00000111608.8	0.414051
ENSMUST00000111611.8	29190621
ENSMUST00000111620.10	21530671
ENSMUST00000111720.2	0.828103
ENSMUST00000111754.9	22288385
ENSMUST00000111757.10	0.948178
ENSMUST00000111764.8	0.550688
ENSMUST00000111774.2	2898360
ENSMUST00000111836.4	5382668
ENSMUST00000111857.3	0.662482
ENSMUST00000111859.8	4078406
ENSMUST00000111887.10	21116619
ENSMUST00000111913.9	24706445
ENSMUST00000111957.10	1035128
ENSMUST00000112025.3	0.828103
ENSMUST00000112046.2	19667440
ENSMUST00000112068.10	1242154
ENSMUST00000112103.2	2898360
ENSMUST00000112163.2	0.414051
ENSMUST00000112198.3	14491798
ENSMUST00000112237.2	78951314
ENSMUST00000112357.9	0.828103
ENSMUST00000112386.8	4554565
ENSMUST00000112393.9	1656205
ENSMUST00000112446.9	4140514
ENSMUST00000112570.2	10972361
ENSMUST00000112606.8	3726462
ENSMUST00000112621.2	14491798
ENSMUST00000112640.8	5796719
ENSMUST00000112644.9	0.414051
ENSMUST00000112648.8	0.414051
ENSMUST00000112688.10	1242154
ENSMUST00000112706.4	1242154
ENSMUST00000112751.2	18632311
ENSMUST00000112844.10	10351284
ENSMUST00000112845.8	1854950
ENSMUST00000112881.8	3726462
ENSMUST00000112890.3	6210770
ENSMUST00000112942.2	7866976
ENSMUST00000112944.8	0.828103
ENSMUST00000112958.9	2347671
ENSMUST00000113134.8	0.414051
ENSMUST00000113142.10	0.414051
ENSMUST00000113186.8	14698823
ENSMUST00000113190.3	3105385
ENSMUST00000113230.8	0.828103
ENSMUST00000113231.4	21530671
ENSMUST00000113232.8	5382668
ENSMUST00000113233.8	15319900
ENSMUST00000113235.8	3933488
ENSMUST00000113306.4	3726462
ENSMUST00000113309.9	0.496862
ENSMUST00000113360.8	174046490
ENSMUST00000113444.8	1792842
ENSMUST00000113494.9	4554565
ENSMUST00000113512.8	17597183
ENSMUST00000113553.2	15597315
ENSMUST00000113565.3	42233239
ENSMUST00000113567.10	3312411
ENSMUST00000113575.9	27741441
ENSMUST00000113577.8	0.579672
ENSMUST00000113584.8	6417796
ENSMUST00000113589.8	3726462
ENSMUST00000113590.8	0.534126
ENSMUST00000113605.10	18152012
ENSMUST00000113623.8	1242154
ENSMUST00000113694.8	4140514
ENSMUST00000113721.8	56310985
ENSMUST00000113733.10	16562054
ENSMUST00000113747.8	1242154
ENSMUST00000113805.8	0.828103
ENSMUST00000113820.9	232270392
ENSMUST00000113940.4	1242154
ENSMUST00000113979.10	70388731
ENSMUST00000114015.8	13870721
ENSMUST00000114017.8	0.414051
ENSMUST00000114079.9	30155361
ENSMUST00000114086.8	18632311
ENSMUST00000114103.8	4554565
ENSMUST00000114107.3	5589693
ENSMUST00000114132.8	0.828103
ENSMUST00000114155.8	21116619
ENSMUST00000114296.8	5796719
ENSMUST00000114309.8	2691334
ENSMUST00000114348.8	6074133
ENSMUST00000114410.10	13249644
ENSMUST00000114415.10	3312411
ENSMUST00000114510.8	14077746
ENSMUST00000114513.9	6761459
ENSMUST00000114537.9	2865235
ENSMUST00000114709.3	11850150
ENSMUST00000114795.3	2484308
ENSMUST00000114925.10	9937233
ENSMUST00000114991.8	49243128
ENSMUST00000115011.8	12504351
ENSMUST00000115032.8	7038873
ENSMUST00000115174.4	1792842
ENSMUST00000115244.9	1656205
ENSMUST00000115352.10	27327390
ENSMUST00000115359.10	0.414051
ENSMUST00000115403.9	14491798
ENSMUST00000115529.8	10351284
ENSMUST00000116528.2	25464159
ENSMUST00000117069.8	3175774
ENSMUST00000117146.9	73978557
ENSMUST00000117245.2	49884908
ENSMUST00000117415.8	4140514
ENSMUST00000117438.8	28913207
ENSMUST00000117467.7	0.828103
ENSMUST00000117814.8	8695079
ENSMUST00000117950.2	26499287
ENSMUST00000118000.8	0.621077
ENSMUST00000118059.3	1656205
ENSMUST00000118196.8	2898360
ENSMUST00000119161.9	92126428
ENSMUST00000119429.8	0.828103
ENSMUST00000119559.8	22495410
ENSMUST00000119714.8	2070257
ENSMUST00000120301.8	7452925
ENSMUST00000120339.8	32088980
ENSMUST00000120447.8	12144126
ENSMUST00000120564.2	2070257
ENSMUST00000121473.8	0.828103
ENSMUST00000121534.8	14938973
ENSMUST00000121990.2	2691334
ENSMUST00000122038.8	16077614
ENSMUST00000122156.8	1656205
ENSMUST00000122402.3	0.414051
ENSMUST00000122424.8	11663827
ENSMUST00000122929.2	0.828103
ENSMUST00000122956.2	10351284
ENSMUST00000123082.9	2277282
ENSMUST00000123301.8	14905849
ENSMUST00000123519.9	4968616
ENSMUST00000124051.9	2070257
ENSMUST00000124341.8	1896355
ENSMUST00000124934.8	0.828103
ENSMUST00000124973.9	45338624
ENSMUST00000125304.8	37347433
ENSMUST00000125760.8	8281027
ENSMUST00000126008.8	46096338
ENSMUST00000126123.2	0.414051
ENSMUST00000126136.8	49822800
ENSMUST00000126198.3	13249644
ENSMUST00000126446.8	0.828103
ENSMUST00000126626.8	1689330
ENSMUST00000126739.2	6210770
ENSMUST00000126850.8	4968616
ENSMUST00000127206.8	130012127
ENSMUST00000127420.8	0.708028
ENSMUST00000128190.8	0.414051
ENSMUST00000128373.2	24429030
ENSMUST00000128619.8	0.828103
ENSMUST00000128621.8	1035128
ENSMUST00000128638.2	0.828103
ENSMUST00000128673.8	4761591
ENSMUST00000128704.8	6210770
ENSMUST00000128861.3	15009362
ENSMUST00000128941.8	0.757714
ENSMUST00000128957.9	9299594
ENSMUST00000129030.2	1242154
ENSMUST00000129116.8	12007489
ENSMUST00000129219.2	6210770
ENSMUST00000129339.8	63238064
ENSMUST00000129880.8	1656205
ENSMUST00000129985.4	0.550688
ENSMUST00000130201.8	8695079
ENSMUST00000130864.9	5796719
ENSMUST00000131359.2	2898360
ENSMUST00000131390.8	0.828103
ENSMUST00000131412.8	12628567
ENSMUST00000131751.7	1656205
ENSMUST00000132055.8	0.414051
ENSMUST00000132158.8	7866976
ENSMUST00000132188.8	1171765
ENSMUST00000132435.2	3072261
ENSMUST00000132551.2	1656205
ENSMUST00000132699.8	1242154
ENSMUST00000134115.8	21116619
ENSMUST00000134566.8	1105517
ENSMUST00000134716.2	0.414051
ENSMUST00000135014.8	0.414051
ENSMUST00000135192.8	233301380
ENSMUST00000135222.9	6210770
ENSMUST00000135238.5	0.828103
ENSMUST00000135241.8	47201855
ENSMUST00000135330.8	0.828103
ENSMUST00000135386.2	0.414051
ENSMUST00000135680.8	9523181
ENSMUST00000135786.8	0.414051
ENSMUST00000135937.2	0.414051
ENSMUST00000135941.8	30639801
ENSMUST00000135973.8	29687483
ENSMUST00000136331.8	48858061
ENSMUST00000136443.2	2898360
ENSMUST00000136479.8	1242154
ENSMUST00000136498.8	0.414051
ENSMUST00000136521.2	0.414051
ENSMUST00000136654.2	0.414051
ENSMUST00000136976.7	6210770
ENSMUST00000137608.8	2898360
ENSMUST00000137758.2	1975025
ENSMUST00000137824.8	0.414051
ENSMUST00000137862.8	0.828103
ENSMUST00000137906.2	0.828103
ENSMUST00000138024.8	1792842
ENSMUST00000138284.8	1656205
ENSMUST00000138683.2	6074133
ENSMUST00000138717.2	2451184
ENSMUST00000138762.8	5796719
ENSMUST00000138806.2	0.828103
ENSMUST00000139340.8	0.414051
ENSMUST00000139578.8	4554565
ENSMUST00000140354.8	3312411
ENSMUST00000140485.8	12007489
ENSMUST00000140583.2	2070257
ENSMUST00000140612.2	2070257
ENSMUST00000140643.8	5867108
ENSMUST00000140685.4	0.414051
ENSMUST00000140769.2	0.621077
ENSMUST00000140809.2	0.828103
ENSMUST00000140905.8	1863231
ENSMUST00000140940.8	0.414051
ENSMUST00000140963.8	2761723
ENSMUST00000141107.2	0.414051
ENSMUST00000141125.8	7452925
ENSMUST00000141175.2	2194472
ENSMUST00000141783.2	1656205
ENSMUST00000141846.2	1242154
ENSMUST00000142234.2	2484308
ENSMUST00000142609.8	27774565
ENSMUST00000142670.2	0.828103
ENSMUST00000142704.8	87849277
ENSMUST00000142922.2	1242154
ENSMUST00000143486.7	7038873
ENSMUST00000143656.8	0.414051
ENSMUST00000143674.8	0.414051
ENSMUST00000144138.4	0.414051
ENSMUST00000144177.8	0.828103
ENSMUST00000144370.2	1656205
ENSMUST00000144617.8	0.414051
ENSMUST00000144660.3	2484308
ENSMUST00000145153.8	0.828103
ENSMUST00000145179.8	2070257
ENSMUST00000145459.9	0.414051
ENSMUST00000145571.2	0.828103
ENSMUST00000146314.2	0.414051
ENSMUST00000146665.3	8695079
ENSMUST00000146850.2	0.414051
ENSMUST00000147421.2	3312411
ENSMUST00000147571.8	12835592
ENSMUST00000147695.9	16148003
ENSMUST00000148201.8	1242154
ENSMUST00000148330.8	10098713
ENSMUST00000148443.3	7038873
ENSMUST00000148508.2	0.414051
ENSMUST00000148600.3	1242154
ENSMUST00000148810.8	7245899
ENSMUST00000148884.2	0.828103
ENSMUST00000149380.8	0.414051
ENSMUST00000149760.8	3312411
ENSMUST00000149914.2	0.828103
ENSMUST00000149927.2	2347671
ENSMUST00000149962.8	0.414051
ENSMUST00000150911.8	23600928
ENSMUST00000151037.8	0.621077
ENSMUST00000151068.8	5349544
ENSMUST00000151281.8	14491798
ENSMUST00000151296.8	2898360
ENSMUST00000151338.8	1834248
ENSMUST00000151423.9	1656205
ENSMUST00000151525.8	1656205
ENSMUST00000151952.8	0.414051
ENSMUST00000152208.8	9109130
ENSMUST00000152225.2	1933620
ENSMUST00000152233.9	16769080
ENSMUST00000152814.8	0.414051
ENSMUST00000152855.3	2484308
ENSMUST00000153115.8	11179387
ENSMUST00000153128.2	0.414051
ENSMUST00000153164.2	0.828103
ENSMUST00000153348.8	13663695
ENSMUST00000153527.3	9109130
ENSMUST00000153621.8	1242154
ENSMUST00000153799.8	8798591
ENSMUST00000153856.8	2484308
ENSMUST00000153862.2	0.414051
ENSMUST00000153939.2	2070257
ENSMUST00000154129.8	0.828103
ENSMUST00000154237.8	1656205
ENSMUST00000154437.2	2484308
ENSMUST00000155579.8	26292261
ENSMUST00000155715.2	1242154
ENSMUST00000155767.3	0.414051
ENSMUST00000155802.9	1242154
ENSMUST00000155852.7	4761591
ENSMUST00000156318.8	0.414051
ENSMUST00000156341.2	0.517564
ENSMUST00000156392.8	0.414051
ENSMUST00000156678.8	3312411
ENSMUST00000156816.7	36850571
ENSMUST00000156873.8	0.414051
ENSMUST00000156876.8	1863231
ENSMUST00000156931.8	39591591
ENSMUST00000159117.2	2898360
ENSMUST00000159131.2	0.414051
ENSMUST00000159157.9	2070257
ENSMUST00000159166.8	2898360
ENSMUST00000159185.2	0.414051
ENSMUST00000159205.2	0.828103
ENSMUST00000159230.8	1656205
ENSMUST00000159250.9	0.828103
ENSMUST00000159255.2	0.414051
ENSMUST00000159311.8	3863099
ENSMUST00000159399.9	0.414051
ENSMUST00000159407.4	1242154
ENSMUST00000159417.2	21323645
ENSMUST00000159441.8	0.414051
ENSMUST00000159665.2	2484308
ENSMUST00000159747.9	2898360
ENSMUST00000159789.2	0.828103
ENSMUST00000159817.9	0.828103
ENSMUST00000159826.2	1656205
ENSMUST00000159879.2	25257133
ENSMUST00000159890.9	0.414051
ENSMUST00000159918.2	2070257
ENSMUST00000159958.8	4761591
ENSMUST00000160056.9	0.828103
ENSMUST00000160260.9	7452925
ENSMUST00000160429.9	0.414051
ENSMUST00000160439.8	9937233
ENSMUST00000160456.8	7245899
ENSMUST00000160486.8	0.414051
ENSMUST00000160497.3	4968616
ENSMUST00000160693.2	0.414051
ENSMUST00000160786.8	101856635
ENSMUST00000160789.2	4691202
ENSMUST00000160810.2	30515585
ENSMUST00000160881.2	2898360
ENSMUST00000160908.8	25671184
ENSMUST00000160947.2	0.414051
ENSMUST00000161002.8	2360093
ENSMUST00000161017.8	14421409
ENSMUST00000161122.2	0.414051
ENSMUST00000161189.8	25534547
ENSMUST00000161229.8	1242154
ENSMUST00000161241.8	76048814
ENSMUST00000161260.8	0.828103
ENSMUST00000161264.2	0.414051
ENSMUST00000161359.8	0.414051
ENSMUST00000161361.3	0.828103
ENSMUST00000161461.9	0.828103
ENSMUST00000161523.8	0.621077
ENSMUST00000161600.8	6210770
ENSMUST00000161608.8	1242154
ENSMUST00000161609.8	12007489
ENSMUST00000161623.9	1242154
ENSMUST00000161808.2	0.828103
ENSMUST00000161966.8	0.414051
ENSMUST00000162007.8	23646473
ENSMUST00000162031.8	46373752
ENSMUST00000162163.9	5796719
ENSMUST00000162210.8	4968616
ENSMUST00000162226.9	7452925
ENSMUST00000162234.2	0.981302
ENSMUST00000162364.8	122629592
ENSMUST00000162406.2	1656205
ENSMUST00000162435.8	2898360
ENSMUST00000162553.2	0.828103
ENSMUST00000162664.8	0.828103
ENSMUST00000162686.8	3726462
ENSMUST00000162751.8	4761591
ENSMUST00000162814.8	2898360
ENSMUST00000162875.8	2070257
ENSMUST00000162899.8	1449180
ENSMUST00000162930.8	2206894
ENSMUST00000162963.8	15456537
ENSMUST00000163058.2	0.828103
ENSMUST00000163079.9	0.414051
ENSMUST00000163081.3	1242154
ENSMUST00000163528.8	8868980
ENSMUST00000163892.8	0.414051
ENSMUST00000163922.2	0.414051
ENSMUST00000163992.3	0.414051
ENSMUST00000164096.2	0.414051
ENSMUST00000164592.8	0.828103
ENSMUST00000165125.8	0.828103
ENSMUST00000165223.8	4417928
ENSMUST00000165824.3	0.414051
ENSMUST00000165859.8	4691202
ENSMUST00000166139.7	70016085
ENSMUST00000166172.9	7866976
ENSMUST00000166384.8	11730075
ENSMUST00000166393.2	14491798
ENSMUST00000166915.8	4554565
ENSMUST00000167085.8	31708053
ENSMUST00000167518.8	16582757
ENSMUST00000167546.2	1656205
ENSMUST00000168081.9	2049554
ENSMUST00000168099.9	48858061
ENSMUST00000168126.7	2484308
ENSMUST00000168237.8	17733820
ENSMUST00000168515.8	0.861227
ENSMUST00000168527.8	1656205
ENSMUST00000168574.9	132703461
ENSMUST00000168720.8	62944088
ENSMUST00000168776.8	14955535
ENSMUST00000168783.8	1656205
ENSMUST00000168907.8	3449048
ENSMUST00000169017.8	9937233
ENSMUST00000169032.8	18019515
ENSMUST00000169324.8	6624822
ENSMUST00000169754.8	1035128
ENSMUST00000170092.8	23600928
ENSMUST00000170217.8	16769080
ENSMUST00000170359.8	0.567250
ENSMUST00000170718.7	0.414051
ENSMUST00000170883.8	73494117
ENSMUST00000171164.8	4140514
ENSMUST00000171165.8	31881955
ENSMUST00000171366.7	3519437
ENSMUST00000171556.8	1933620
ENSMUST00000171597.2	2430481
ENSMUST00000171796.8	29675061
ENSMUST00000171929.8	97302070
ENSMUST00000172079.2	0.828103
ENSMUST00000172165.8	4674640
ENSMUST00000172299.2	3726462
ENSMUST00000172388.8	0.414051
ENSMUST00000172555.2	0.828103
ENSMUST00000173856.2	0.414051
ENSMUST00000174397.3	34780314
ENSMUST00000174583.8	12835592
ENSMUST00000174590.2	1656205
ENSMUST00000174846.8	5382668
ENSMUST00000175916.8	20702568
ENSMUST00000176101.2	4554565
ENSMUST00000176791.2	11179387
ENSMUST00000177458.2	3312411
ENSMUST00000177608.8	40920696
ENSMUST00000177943.8	9730207
ENSMUST00000178079.8	0.414051
ENSMUST00000178204.8	11179387
ENSMUST00000178235.8	325030319
ENSMUST00000178474.8	523298813
ENSMUST00000178710.8	10678385
ENSMUST00000178935.8	0.414051
ENSMUST00000179030.8	3519437
ENSMUST00000179353.8	206868341
ENSMUST00000179766.3	2898360
ENSMUST00000179954.8	0.414051
ENSMUST00000180062.8	14628435
ENSMUST00000180327.8	0.414051
ENSMUST00000180463.3	5382668
ENSMUST00000180591.2	2070257
ENSMUST00000180623.2	0.828103
ENSMUST00000180835.2	2070257
ENSMUST00000181197.2	0.414051
ENSMUST00000181309.3	2070257
ENSMUST00000181563.2	0.414051
ENSMUST00000181593.9	0.414051
ENSMUST00000181725.9	1242154
ENSMUST00000181949.4	0.828103
ENSMUST00000182114.8	2484308
ENSMUST00000182131.2	0.414051
ENSMUST00000182283.8	3312411
ENSMUST00000182593.8	15733952
ENSMUST00000182722.8	2070257
ENSMUST00000182742.3	0.828103
ENSMUST00000183302.6	1656205
ENSMUST00000183607.2	4554565
ENSMUST00000185230.7	0.414051
ENSMUST00000185234.2	9523181
ENSMUST00000185265.2	0.414051
ENSMUST00000185296.2	1035128
ENSMUST00000185317.7	0.828103
ENSMUST00000185362.7	8210638
ENSMUST00000185469.7	4554565
ENSMUST00000185483.7	0.828103
ENSMUST00000185525.2	3175774
ENSMUST00000185534.2	1656205
ENSMUST00000185569.2	0.828103
ENSMUST00000185594.7	0.828103
ENSMUST00000185614.2	9937233
ENSMUST00000185676.7	16011366
ENSMUST00000185752.2	0.828103
ENSMUST00000185771.7	2898360
ENSMUST00000185790.7	0.828103
ENSMUST00000185797.7	147957113
ENSMUST00000185893.2	0.414051
ENSMUST00000186017.7	43889444
ENSMUST00000186028.2	0.828103
ENSMUST00000186129.7	13597447
ENSMUST00000186156.7	3449048
ENSMUST00000186213.7	31919219
ENSMUST00000186229.2	0.414051
ENSMUST00000186255.7	4554565
ENSMUST00000186302.7	2691334
ENSMUST00000186380.7	135672210
ENSMUST00000186404.7	1242154
ENSMUST00000186465.7	6778021
ENSMUST00000186485.7	11386412
ENSMUST00000186487.7	9034601
ENSMUST00000186543.7	3312411
ENSMUST00000186574.7	3726462
ENSMUST00000186684.7	1242154
ENSMUST00000186694.7	9419668
ENSMUST00000186697.2	0.414051
ENSMUST00000186701.2	0.414051
ENSMUST00000186733.7	4409647
ENSMUST00000186745.2	35194366
ENSMUST00000186750.2	1656205
ENSMUST00000186857.7	2070257
ENSMUST00000186879.2	0.828103
ENSMUST00000186915.2	1242154
ENSMUST00000186948.7	3726462
ENSMUST00000187048.7	4016298
ENSMUST00000187049.7	0.414051
ENSMUST00000187058.7	0.691466
ENSMUST00000187105.7	2898360
ENSMUST00000187369.7	2384936
ENSMUST00000187500.7	49479138
ENSMUST00000187525.2	0.828103
ENSMUST00000187602.2	9937233
ENSMUST00000187631.2	0.414051
ENSMUST00000187709.7	4140514
ENSMUST00000187754.7	1242154
ENSMUST00000187758.7	8281027
ENSMUST00000187811.7	0.414051
ENSMUST00000187836.7	67838175
ENSMUST00000187870.2	0.691466
ENSMUST00000187899.7	0.414051
ENSMUST00000187951.7	1242154
ENSMUST00000188028.7	1242154
ENSMUST00000188090.7	14698823
ENSMUST00000188121.7	0.414051
ENSMUST00000188145.7	0.414051
ENSMUST00000188153.8	0.414051
ENSMUST00000188169.7	1242154
ENSMUST00000188175.2	1656205
ENSMUST00000188204.7	1242154
ENSMUST00000188290.7	38577165
ENSMUST00000188313.7	63970935
ENSMUST00000188345.2	12558178
ENSMUST00000188346.7	1312543
ENSMUST00000188347.7	20218128
ENSMUST00000188371.7	35608417
ENSMUST00000188381.7	2115802
ENSMUST00000188437.2	0.414051
ENSMUST00000188507.7	1792842
ENSMUST00000188512.7	2070257
ENSMUST00000188533.2	0.414051
ENSMUST00000188602.2	0.414051
ENSMUST00000188621.2	2898360
ENSMUST00000188641.7	68939552
ENSMUST00000188679.2	0.828103
ENSMUST00000188873.7	3034996
ENSMUST00000188894.7	29782714
ENSMUST00000188919.2	1519568
ENSMUST00000188931.7	2691334
ENSMUST00000188952.7	21323645
ENSMUST00000188961.7	2898360
ENSMUST00000189061.7	3312411
ENSMUST00000189173.2	2898360
ENSMUST00000189347.7	0.550688
ENSMUST00000189400.7	8074002
ENSMUST00000189496.7	0.828103
ENSMUST00000189509.2	0.828103
ENSMUST00000189529.7	3933488
ENSMUST00000189586.2	2070257
ENSMUST00000189655.2	2815549
ENSMUST00000189661.7	37678674
ENSMUST00000189702.7	4484176
ENSMUST00000189738.7	1784561
ENSMUST00000189846.2	8695079
ENSMUST00000189878.2	4554565
ENSMUST00000189893.7	1242154
ENSMUST00000189936.7	32710058
ENSMUST00000190063.7	2898360
ENSMUST00000190096.7	2724458
ENSMUST00000190116.7	81982170
ENSMUST00000190135.4	1043409
ENSMUST00000190240.7	32296006
ENSMUST00000190337.7	0.828103
ENSMUST00000190348.2	5382668
ENSMUST00000190495.2	1449180
ENSMUST00000190501.7	1656205
ENSMUST00000190592.2	2484308
ENSMUST00000190601.7	5995464
ENSMUST00000190648.7	1656205
ENSMUST00000190679.7	24023260
ENSMUST00000190719.2	1242154
ENSMUST00000190811.7	1242154
ENSMUST00000190859.2	0.414051
ENSMUST00000190997.7	7866976
ENSMUST00000191016.7	1341526
ENSMUST00000191046.7	1242154
ENSMUST00000191058.7	0.414051
ENSMUST00000191076.2	0.414051
ENSMUST00000191104.7	8144390
ENSMUST00000191108.7	1242154
ENSMUST00000191142.7	92590165
ENSMUST00000191150.2	0.414051
ENSMUST00000191212.7	0.414051
ENSMUST00000191237.7	15733952
ENSMUST00000191251.7	0.517564
ENSMUST00000191360.7	2898360
ENSMUST00000191368.7	7038873
ENSMUST00000191471.7	36713934
ENSMUST00000191577.2	0.414051
ENSMUST00000191613.2	0.828103
ENSMUST00000191642.6	2041273
ENSMUST00000191647.2	2070257
ENSMUST00000191677.6	31438920
ENSMUST00000191689.6	85944641
ENSMUST00000191744.6	1242154
ENSMUST00000191775.2	1242154
ENSMUST00000191896.6	11610000
ENSMUST00000191939.2	0.414051
ENSMUST00000192001.6	6591698
ENSMUST00000192076.3	4691202
ENSMUST00000192142.2	0.414051
ENSMUST00000192150.6	0.414051
ENSMUST00000192248.2	3726462
ENSMUST00000192314.2	3829975
ENSMUST00000192343.6	5328841
ENSMUST00000192491.6	0.828103
ENSMUST00000192639.6	2235877
ENSMUST00000192698.3	87364837
ENSMUST00000192704.6	86358692
ENSMUST00000192723.2	0.828103
ENSMUST00000192850.6	2070257
ENSMUST00000192866.6	2898360
ENSMUST00000192917.2	0.414051
ENSMUST00000192961.6	1242154
ENSMUST00000193083.6	1242154
ENSMUST00000193094.6	1242154
ENSMUST00000193143.6	1221452
ENSMUST00000193209.2	0.828103
ENSMUST00000193210.6	16148003
ENSMUST00000193307.2	1242154
ENSMUST00000193319.6	2484308
ENSMUST00000193322.2	0.414051
ENSMUST00000193374.2	0.414051
ENSMUST00000193661.2	0.414051
ENSMUST00000193669.2	1656205
ENSMUST00000193673.6	0.414051
ENSMUST00000193683.6	31811566
ENSMUST00000193686.2	0.414051
ENSMUST00000193687.7	0.828103
ENSMUST00000193892.6	2484308
ENSMUST00000193907.6	4554565
ENSMUST00000193931.2	1656205
ENSMUST00000193977.6	2898360
ENSMUST00000193979.6	2484308
ENSMUST00000194064.2	1242154
ENSMUST00000194213.2	4140514
ENSMUST00000194296.6	0.828103
ENSMUST00000194327.6	0.898491
ENSMUST00000194361.7	1180046
ENSMUST00000194402.6	1242154
ENSMUST00000194437.6	16976106
ENSMUST00000194458.2	0.414051
ENSMUST00000194543.4	14491798
ENSMUST00000194555.6	2070257
ENSMUST00000194612.6	2484308
ENSMUST00000194632.2	32846694
ENSMUST00000194690.6	7589561
ENSMUST00000194740.6	8003613
ENSMUST00000194747.2	3449048
ENSMUST00000194785.2	1668627
ENSMUST00000194857.6	0.828103
ENSMUST00000194894.4	1656205
ENSMUST00000194978.6	2070257
ENSMUST00000195015.6	64592012
ENSMUST00000195032.6	3312411
ENSMUST00000195075.2	1656205
ENSMUST00000195201.2	10972361
ENSMUST00000195247.6	12007489
ENSMUST00000195291.6	0.828103
ENSMUST00000195302.6	0.414051
ENSMUST00000195324.6	2070257
ENSMUST00000195354.6	6624822
ENSMUST00000195372.2	2277282
ENSMUST00000195373.2	0.828103
ENSMUST00000195481.2	1242154
ENSMUST00000195620.6	4111530
ENSMUST00000195717.6	8082283
ENSMUST00000195815.3	7866976
ENSMUST00000196402.5	0.828103
ENSMUST00000207843.2	7659950
ENSMUST00000209720.2	3726462
ENSMUST00000210277.2	2070257
ENSMUST00000210737.2	0.414051
ENSMUST00000211963.2	0.414051
ENSMUST00000212202.2	0.414051
ENSMUST00000219033.2	5589693
ENSMUST00000232841.2	8972493
ENSMUST00000237749.2	12765203
ENSMUST00000238198.2	0.414051
ENSMUST00000238280.2	0.414051
ENSMUST00000238677.2	1656205
ENSMUST00000239100.2	0.828103
ENSMUST00000241183.1	2070257
ENSMUST00000241190.1	4140514
ENSMUST00000241381.1	0.828103
ENSMUST00000241505.1	0.414051
ENSMUST00000242643.1	0.828103
ENSMUST00000242824.1	0.828103
ENSMUST00000243013.1	0.621077
ENSMUST00000243037.1	0.828103
ENSMUST00000243781.1	0.414051
ENSMUST00000245022.1	0.414051
ENSMUST00000245204.1	0.414051
ENSMUST00000245514.1	1242154
ENSMUST00000246397.1	2898360
ENSMUST00000246481.1	0.414051
ENSMUST00000246538.1	0.414051
ENSMUST00000246562.1	0.828103
ENSMUST00000246737.1	0.414051
ENSMUST00000247046.1	0.828103
ENSMUST00000247311.1	3312411
ENSMUST00000247325.1	1863231
ENSMUST00000247369.1	0.621077
ENSMUST00000247411.1	0.828103
ENSMUST00000247473.1	0.414051
ENSMUST00000247489.1	1449180
ENSMUST00000247508.1	2484308
ENSMUST00000247518.1	0.414051
ENSMUST00000247527.1	0.414051
ENSMUST00000247613.1	0.621077
ENSMUST00000247632.1	4691202
ENSMUST00000247662.1	0.414051
ENSMUST00000247670.1	0.828103
ENSMUST00000247671.1	0.964740
ENSMUST00000247688.1	0.964740
ENSMUST00000247693.1	0.414051
ENSMUST00000247704.1	0.414051
ENSMUST00000247711.1	0.414051
ENSMUST00000247719.1	0.414051
ENSMUST00000247723.1	2070257
ENSMUST00000247735.1	0.621077
transcript1012.chr1.nnic	1242154
transcript1019.chr1.nnic	2070257
transcript103.chr1.nnic	7452925
transcript1041.chr1.nnic	1656205
transcript1066.chr1.nnic	3208898
transcript1073.chr1.nic	2794847
transcript1074.chr1.nic	2070257
transcript1077.chr1.nic	1242154
transcript1088.chr1.nic	4140514
transcript1095.chr1.nic	10073870
transcript1097.chr1.nic	2484308
transcript11.chr1.nnic	1242154
transcript1113.chr1.nic	2484308
transcript1118.chr1.nic	2898360
transcript1124.chr1.nic	8537739
transcript1125.chr1.nic	1395353
transcript1130.chr1.nnic	1912917
transcript1143.chr1.nic	2641648
transcript1154.chr1.nic	2620945
transcript1158.chr1.nnic	3034996
transcript1165.chr1.nic	1656205
transcript1167.chr1.nic	2070257
transcript1231.chr1.nic	2484308
transcript1250.chr1.nnic	7059576
transcript1251.chr1.nnic	6645524
transcript127.chr1.nic	6140382
transcript1289.chr1.nic	14181259
transcript129.chr1.nic	3034996
transcript1297.chr1.nic	2413919
transcript1301.chr1.nic	1792842
transcript1308.chr1.nnic	5246031
transcript131.chr1.nic	1242154
transcript1310.chr1.nic	2898360
transcript1313.chr1.nic	3933488
transcript1314.chr1.nic	2691334
transcript132.chr1.nic	2484308
transcript1323.chr1.nnic	0.828103
transcript1324.chr1.nic	0.964740
transcript1333.chr1.nic	3519437
transcript1345.chr1.nnic	3175774
transcript1348.chr1.nnic	2554697
transcript1361.chr1.nic	3519437
transcript137.chr1.nic	3312411
transcript1392.chr1.nnic	0.828103
transcript1397.chr1.nnic	4347539
transcript1405.chr1.nic	1242154
transcript1414.chr1.nic	1242154
transcript1420.chr1.nnic	0.828103
transcript1431.chr1.nnic	3312411
transcript1434.chr1.nic	1863231
transcript1439.chr1.nic	0.828103
transcript1442.chr1.nnic	0.828103
transcript1456.chr1.nic	152611051
transcript1466.chr1.nic	1863231
transcript1478.chr1.nic	0.931616
transcript1483.chr1.nnic	4037001
transcript1484.chr1.nic	0.931616
transcript1489.chr1.nnic	1242154
transcript1493.chr1.nnic	2898360
transcript1495.chr1.nnic	1656205
transcript1506.chr1.nic	1242154
transcript1509.chr1.nic	0.828103
transcript1517.chr1.nnic	1449180
transcript1519.chr1.nnic	2277282
transcript152.chr1.nic	1242154
transcript1520.chr1.nnic	0.828103
transcript1521.chr1.nnic	1035128
transcript1526.chr1.nic	1896355
transcript1527.chr1.nic	8935228
transcript153.chr1.nic	2070257
transcript1540.chr1.nic	8074002
transcript1544.chr1.nic	2691334
transcript1593.chr1.nic	6927079
transcript1603.chr1.nic	3519437
transcript1617.chr1.nnic	2430481
transcript1623.chr1.nnic	2484308
transcript1625.chr1.nic	2567118
transcript1637.chr1.nic	3726462
transcript1647.chr1.nnic	1035128
transcript1658.chr1.nnic	3519437
transcript1677.chr1.nic	6790442
transcript1678.chr1.nic	3478031
transcript1691.chr1.nic	1242154
transcript1698.chr1.nic	0.828103
transcript1712.chr1.nic	13055039
transcript1735.chr1.nic	2484308
transcript1740.chr1.nic	2587821
transcript1741.chr1.nnic	1759718
transcript175.chr1.nnic	6968484
transcript1753.chr1.nic	0.828103
transcript1755.chr1.nnic	0.828103
transcript1756.chr1.nic	1656205
transcript1757.chr1.nic	2070257
transcript1766.chr1.nic	1449180
transcript1785.chr1.nnic	4761591
transcript1794.chr1.nic	10020043
transcript1795.chr1.nic	18301070
transcript1800.chr1.nic	4637375
transcript1813.chr1.nnic	1242154
transcript1814.chr1.nnic	2173770
transcript1815.chr1.nnic	1759718
transcript1820.chr1.nic	18735824
transcript1821.chr1.nnic	0.931616
transcript1824.chr1.nic	0.828103
transcript1841.chr1.nnic	2194472
transcript1844.chr1.nnic	6620681
transcript1846.chr1.nnic	6206630
transcript1857.chr1.nnic	3034996
transcript1859.chr1.nnic	5105253
transcript1869.chr1.nic	8281027
transcript1888.chr1.nic	0.828103
transcript1890.chr1.nic	1656205
transcript1901.chr1.nic	16251516
transcript1902.chr1.nic	19563927
transcript191.chr1.nic	2070257
transcript1926.chr1.nic	2372514
transcript1929.chr1.nic	1821826
transcript1930.chr1.nic	1821826
transcript1933.chr1.nnic	1656205
transcript1937.chr1.nnic	4140514
transcript1939.chr1.nic	5382668
transcript1950.chr1.nnic	1242154
transcript1954.chr1.nic	1449180
transcript1957.chr1.nic	2277282
transcript1958.chr1.nic	2277282
transcript196.chr1.nnic	11179387
transcript1962.chr1.nnic	2794847
transcript1967.chr1.nic	3208898
transcript1969.chr1.nnic	8281027
transcript1975.chr1.nnic	2070257
transcript1978.chr1.nnic	0.964740
transcript2027.chr1.nic	0.828103
transcript2028.chr1.nic	1242154
transcript2037.chr1.nic	0.828103
transcript2042.chr1.nic	18839337
transcript2054.chr1.nic	2484308
transcript2057.chr1.nic	7245899
transcript206.chr1.nic	1656205
transcript2068.chr1.nic	3726462
transcript2070.chr1.nic	0.828103
transcript2073.chr1.nic	2070257
transcript2074.chr1.nic	1242154
transcript209.chr1.nic	2070257
transcript2094.chr1.nic	2070257
transcript2095.chr1.nic	2484308
transcript2098.chr1.nic	3933488
transcript2103.chr1.nic	1656205
transcript2111.chr1.nnic	1035128
transcript2113.chr1.nic	1242154
transcript2114.chr1.nic	1242154
transcript2118.chr1.nic	3312411
transcript2128.chr1.nnic	4140514
transcript2138.chr1.nic	15870589
transcript2142.chr1.nic	2898360
transcript2147.chr1.nic	0.828103
transcript2148.chr1.nic	0.828103
transcript2153.chr1.nic	0.828103
transcript2155.chr1.nic	1519568
transcript2168.chr1.nic	12541616
transcript2172.chr1.nic	22205575
transcript2178.chr1.nic	6558574
transcript2196.chr1.nnic	2691334
transcript2200.chr1.nnic	0.828103
transcript2217.chr1.nnic	6624822
transcript2223.chr1.nnic	4831979
transcript2280.chr1.nnic	1242154
transcript2282.chr1.nic	4003877
transcript2285.chr1.nic	2761723
transcript230.chr1.nic	1772140
transcript2325.chr1.nnic	0.828103
transcript2329.chr1.nic	0.828103
transcript233.chr1.nic	1358088
transcript2337.chr1.nic	2691334
transcript2338.chr1.nic	3519437
transcript2365.chr1.nnic	9523181
transcript2369.chr1.nic	8074002
transcript2379.chr1.nic	2310407
transcript2380.chr1.nic	2310407
transcript2382.chr1.nnic	2310407
transcript2394.chr1.nic	4554565
transcript2398.chr1.nic	3726462
transcript2399.chr1.nnic	1656205
transcript2428.chr1.nic	1242154
transcript2438.chr1.nic	0.828103
transcript2440.chr1.nnic	3415924
transcript2441.chr1.nnic	2587821
transcript2442.chr1.nnic	2173770
transcript2444.chr1.nnic	1345667
transcript2458.chr1.nic	11601719
transcript2476.chr1.nnic	1656205
transcript2488.chr1.nnic	1656205
transcript2500.chr1.nnic	2827971
transcript2514.chr1.nnic	1863231
transcript2518.chr1.nic	0.828103
transcript2521.chr1.nnic	1242154
transcript2528.chr1.nic	17472967
transcript2530.chr1.nic	5465478
transcript2546.chr1.nic	0.865367
transcript2550.chr1.nnic	3726462
transcript2553.chr1.nic	2277282
transcript2571.chr1.nnic	1656205
transcript2585.chr1.nnic	6351548
transcript2596.chr1.nic	4086687
transcript2600.chr1.nic	3569123
transcript2603.chr1.nic	1188327
transcript2605.chr1.nic	1602379
transcript2608.chr1.nic	1084815
transcript2612.chr1.nic	2691334
transcript2613.chr1.nnic	1863231
transcript2621.chr1.nic	2070257
transcript2622.chr1.nic	27948467
transcript2641.chr1.nic	13249644
transcript2651.chr1.nic	7038873
transcript2657.chr1.nnic	2132365
transcript2672.chr1.nic	40991085
transcript2701.chr1.nic	2310407
transcript2703.chr1.nic	3138509
transcript2704.chr1.nic	1896355
transcript2708.chr1.nic	1378791
transcript2709.chr1.nnic	1378791
transcript2729.chr1.nnic	1656205
transcript2740.chr1.nnic	1656205
transcript2750.chr1.nnic	5382668
transcript2755.chr1.nic	8488053
transcript2780.chr1.nnic	1656205
transcript2782.chr1.nnic	2898360
transcript2790.chr1.nnic	19667440
transcript2810.chr1.nnic	34780314
transcript2814.chr1.nic	1242154
transcript2819.chr1.nic	1656205
transcript2821.chr1.nic	2277282
transcript2823.chr1.nic	2898360
transcript2825.chr1.nic	1449180
transcript2834.chr1.nic	0.828103
transcript284.chr1.nic	2674772
transcript2856.chr1.nic	127113768
transcript2867.chr1.nic	9038741
transcript290.chr1.nic	7022311
transcript2903.chr1.nic	12297325
transcript2930.chr1.nic	10765335
transcript2939.chr1.nic	1242154
transcript2945.chr1.nic	2070257
transcript2957.chr1.nnic	13394562
transcript2991.chr1.nic	4223324
transcript2994.chr1.nnic	4347539
transcript3000.chr1.nnic	853637270
transcript304.chr1.nic	8972493
transcript3068.chr1.nnic	2070257
transcript3071.chr1.nic	1242154
transcript3072.chr1.nnic	2484308
transcript308.chr1.nnic	3175774
transcript3087.chr1.nnic	2070257
transcript3097.chr1.nic	2898360
transcript3107.chr1.nnic	2153067
transcript3113.chr1.nnic	2774144
transcript3123.chr1.nnic	1242154
transcript3130.chr1.nnic	1656205
transcript3139.chr1.nic	1656205
transcript3140.chr1.nic	0.828103
transcript316.chr1.nnic	8902104
transcript3162.chr1.nnic	4554565
transcript3168.chr1.nic	1656205
transcript3172.chr1.nic	1242154
transcript3198.chr1.nic	10694947
transcript3199.chr1.nic	3656074
transcript3213.chr1.nic	0.828103
transcript3219.chr1.nic	2070257
transcript3226.chr1.nic	11593438
transcript3240.chr1.nnic	4691202
transcript3242.chr1.nnic	3863099
transcript3245.chr1.nnic	1656205
transcript3250.chr1.nic	5556569
transcript3251.chr1.nic	6732475
transcript3253.chr1.nic	4935492
transcript3254.chr1.nic	4210902
transcript3257.chr1.nic	5283295
transcript3258.chr1.nic	3109526
transcript3286.chr1.nnic	9316156
transcript3293.chr1.nnic	15319900
transcript3316.chr1.nnic	4587689
transcript3321.chr1.nnic	1275278
transcript3324.chr1.nnic	1689330
transcript3325.chr1.nic	1275278
transcript3328.chr1.nic	8728203
transcript3330.chr1.nic	3759586
transcript3334.chr1.nnic	1345667
transcript3335.chr1.nic	2173770
transcript3337.chr1.nic	5072129
transcript3347.chr1.nnic	2898360
transcript3373.chr1.nic	10351284
transcript339.chr1.nnic	5175642
transcript3405.chr1.nic	0.828103
transcript3408.chr1.nnic	1171765
transcript3410.chr1.nic	1999868
transcript3423.chr1.nnic	1883934
transcript3424.chr1.nic	7059576
transcript343.chr1.nnic	2380795
transcript3432.chr1.nnic	1987447
transcript3439.chr1.nnic	0.828103
transcript3445.chr1.nic	2484308
transcript3468.chr1.nnic	2128224
transcript3510.chr1.nic	2691334
transcript3520.chr1.nnic	3312411
transcript3568.chr1.nnic	0.828103
transcript3574.chr1.nnic	3382800
transcript3578.chr1.nic	2898360
transcript3591.chr1.nnic	5125956
transcript360.chr1.nnic	2277282
transcript3621.chr1.nic	9245767
transcript3623.chr1.nnic	1792842
transcript3630.chr1.nic	5933356
transcript3640.chr1.nic	0.828103
transcript3643.chr1.nic	1242154
transcript3645.chr1.nnic	1656205
transcript3662.chr1.nnic	2898360
transcript3669.chr1.nic	2683053
transcript3670.chr1.nnic	1714173
transcript3671.chr1.nnic	1320824
transcript3672.chr1.nnic	1320824
transcript3673.chr1.nnic	1714173
transcript3674.chr1.nic	6682789
transcript3680.chr1.nnic	3461469
transcript3682.chr1.nic	0.985442
transcript3683.chr1.nnic	0.865367
transcript370.chr1.nic	1242154
transcript3702.chr1.nic	12214515
transcript3715.chr1.nic	3519437
transcript3732.chr1.nic	7038873
transcript3737.chr1.nnic	4140514
transcript3749.chr1.nnic	3589825
transcript3764.chr1.nnic	0.964740
transcript3766.chr1.nnic	0.964740
transcript3770.chr1.nnic	2206894
transcript3772.chr1.nic	7589561
transcript3775.chr1.nnic	0.828103
transcript3779.chr1.nnic	7659950
transcript3792.chr1.nic	6123820
transcript3796.chr1.nic	4467614
transcript3805.chr1.nic	7158948
transcript3815.chr1.nnic	3805132
transcript3816.chr1.nnic	3184055
transcript3820.chr1.nic	3283427
transcript3833.chr1.nic	6624822
transcript3857.chr1.nnic	0.828103
transcript3862.chr1.nnic	0.828103
transcript388.chr1.nnic	14905849
transcript3893.chr1.nic	2413919
transcript3894.chr1.nnic	0.964740
transcript3896.chr1.nic	1171765
transcript3901.chr1.nnic	1896355
transcript3911.chr1.nic	2587821
transcript392.chr1.nic	30639801
transcript3925.chr1.nic	0.828103
transcript3940.chr1.nic	8695079
transcript3967.chr1.nic	4554565
transcript3968.chr1.nic	0.828103
transcript3969.chr1.nic	0.828103
transcript3971.chr1.nnic	2484308
transcript398.chr1.nnic	0.828103
transcript3984.chr1.nnic	4968616
transcript3987.chr1.nic	5382668
transcript3991.chr1.nnic	69904291
transcript3992.chr1.nnic	2827971
transcript3993.chr1.nic	2070257
transcript3998.chr1.nic	2070257
transcript4012.chr1.nic	5796719
transcript4015.chr1.nic	5589693
transcript4037.chr1.nnic	1242154
transcript4039.chr1.nic	1242154
transcript404.chr1.nic	3378659
transcript4044.chr1.nic	1242154
transcript4048.chr1.nnic	1242154
transcript4049.chr1.nnic	0.828103
transcript4051.chr1.nnic	2451184
transcript4057.chr1.nnic	2960467
transcript4058.chr1.nic	5030724
transcript4061.chr1.nnic	6620681
transcript4062.chr1.nnic	1859091
transcript4063.chr1.nic	12003349
transcript4064.chr1.nnic	1652065
transcript4066.chr1.nic	3308270
transcript407.chr1.nic	3378659
transcript4077.chr1.nnic	7659950
transcript409.chr1.nic	4761591
transcript4123.chr1.nnic	0.828103
transcript4127.chr1.nic	1656205
transcript4135.chr1.nic	1656205
transcript4141.chr1.nic	2070257
transcript4145.chr1.nnic	2070257
transcript416.chr1.nic	2550556
transcript4160.chr1.nnic	5175642
transcript4161.chr1.nnic	2484308
transcript4168.chr1.nic	2484308
transcript4182.chr1.nnic	0.828103
transcript4188.chr1.nic	0.828103
transcript4191.chr1.nic	2898360
transcript4208.chr1.nnic	2898360
transcript421.chr1.nnic	3105385
transcript4218.chr1.nic	3933488
transcript4234.chr1.nnic	1863231
transcript4269.chr1.nic	0.828103
transcript4273.chr1.nic	7866976
transcript4274.chr1.nic	6003745
transcript4278.chr1.nic	42854316
transcript4290.chr1.nnic	10069729
transcript430.chr1.nic	5246031
transcript4307.chr1.nnic	3519437
transcript4308.chr1.nic	10144258
transcript4315.chr1.nic	0.828103
transcript433.chr1.nnic	2347671
transcript4333.chr1.nnic	0.828103
transcript4342.chr1.nnic	0.828103
transcript4354.chr1.nic	0.828103
transcript4363.chr1.nic	1863231
transcript4365.chr1.nnic	1863231
transcript4376.chr1.nic	11282900
transcript4380.chr1.nic	0.931616
transcript4383.chr1.nic	5072129
transcript4391.chr1.nic	2070257
transcript4394.chr1.nnic	3328973
transcript4399.chr1.nic	5386808
transcript4401.chr1.nic	13680257
transcript4403.chr1.nic	4972757
transcript4405.chr1.nic	6972625
transcript4407.chr1.nic	5813281
transcript4416.chr1.nnic	9937233
transcript4418.chr1.nnic	0.828103
transcript4450.chr1.nnic	1275278
transcript4451.chr1.nnic	2103381
transcript4453.chr1.nnic	4554565
transcript4460.chr1.nic	3208898
transcript4468.chr1.nic	4761591
transcript4484.chr1.nic	2691334
transcript4527.chr1.nic	2691334
transcript4539.chr1.nnic	2691334
transcript4550.chr1.nnic	1378791
transcript4552.chr1.nnic	1378791
transcript4618.chr1.nic	9245767
transcript4621.chr1.nic	8003613
transcript4623.chr1.nnic	6616541
transcript4663.chr1.nnic	10765335
transcript4667.chr1.nic	0.828103
transcript4670.chr1.nnic	2587821
transcript4671.chr1.nic	3519437
transcript4673.chr1.nnic	3415924
transcript4682.chr1.nnic	4935492
transcript4691.chr1.nnic	7866976
transcript4692.chr1.nnic	2070257
transcript4697.chr1.nic	10351284
transcript4707.chr1.nnic	1656205
transcript471.chr1.nnic	1933620
transcript4712.chr1.nnic	0.828103
transcript472.chr1.nnic	2931484
transcript4729.chr1.nnic	1242154
transcript4743.chr1.nic	0.828103
transcript475.chr1.nnic	1552693
transcript4761.chr1.nic	11042750
transcript4764.chr1.nnic	5660082
transcript4770.chr1.nic	4968616
transcript4778.chr1.nic	0.828103
transcript478.chr1.nnic	0.828103
transcript4789.chr1.nnic	1378791
transcript4792.chr1.nnic	1378791
transcript4799.chr1.nic	2898360
transcript4802.chr1.nic	5382668
transcript4813.chr1.nnic	5796719
transcript4814.chr1.nnic	6624822
transcript4834.chr1.nnic	0.828103
transcript4844.chr1.nic	6902236
transcript485.chr1.nic	3345535
transcript4850.chr1.nnic	1519568
transcript4905.chr1.nnic	1242154
transcript4909.chr1.nic	2484308
transcript4924.chr1.nic	4194340
transcript4926.chr1.nnic	3519437
transcript493.chr1.nic	1242154
transcript4947.chr1.nic	5175642
transcript4950.chr1.nic	3105385
transcript4994.chr1.nnic	1242154
transcript500.chr1.nnic	7722058
transcript5003.chr1.nic	7245899
transcript5007.chr1.nic	1242154
transcript502.chr1.nic	5651801
transcript5030.chr1.nic	13941109
transcript504.chr1.nnic	5651801
transcript5048.chr1.nic	10144258
transcript5058.chr1.nnic	1242154
transcript506.chr1.nic	3498734
transcript5060.chr1.nnic	0.828103
transcript5064.chr1.nnic	5279155
transcript5065.chr1.nnic	1552693
transcript5066.chr1.nnic	1552693
transcript5067.chr1.nnic	1552693
transcript507.chr1.nic	3084683
transcript5074.chr1.nnic	0.828103
transcript5079.chr1.nnic	2898360
transcript5088.chr1.nnic	14491798
transcript5102.chr1.nic	1242154
transcript512.chr1.nic	2484308
transcript5124.chr1.nic	2620945
transcript5130.chr1.nic	1242154
transcript5132.chr1.nic	4140514
transcript5134.chr1.nic	2484308
transcript5144.chr1.nnic	2484308
transcript5154.chr1.nic	2691334
transcript5160.chr1.nic	1656205
transcript5163.chr1.nnic	1242154
transcript5185.chr1.nnic	16491666
transcript5197.chr1.nnic	2898360
transcript5202.chr1.nnic	0.828103
transcript5204.chr1.nnic	1242154
transcript5208.chr1.nic	4554565
transcript5209.chr1.nic	0.828103
transcript5220.chr1.nnic	4624954
transcript5239.chr1.nic	4802996
transcript525.chr1.nnic	0.828103
transcript5253.chr1.nnic	4285432
transcript5257.chr1.nic	8488053
transcript526.chr1.nnic	0.828103
transcript5261.chr1.nnic	2277282
transcript5264.chr1.nnic	1242154
transcript5266.chr1.nnic	2070257
transcript5268.chr1.nnic	3726462
transcript5273.chr1.nic	5796719
transcript5274.chr1.nnic	1242154
transcript5303.chr1.nic	52770846
transcript5340.chr1.nnic	0.828103
transcript5343.chr1.nic	3105385
transcript5345.chr1.nic	1863231
transcript5355.chr1.nic	0.828103
transcript5358.chr1.nnic	0.828103
transcript5418.chr1.nnic	1242154
transcript5419.chr1.nic	4968616
transcript5420.chr1.nic	1656205
transcript5432.chr1.nnic	0.828103
transcript5441.chr1.nnic	0.828103
transcript5443.chr1.nnic	1242154
transcript546.chr1.nnic	2310407
transcript5460.chr1.nic	5208766
transcript5463.chr1.nic	3552561
transcript5473.chr1.nnic	6314283
transcript5474.chr1.nnic	2724458
transcript5477.chr1.nnic	2587821
transcript5484.chr1.nic	3863099
transcript5513.chr1.nic	1656205
transcript5514.chr1.nic	3105385
transcript5515.chr1.nic	6003745
transcript5517.chr1.nic	1863231
transcript5548.chr1.nnic	5796719
transcript5550.chr1.nnic	6210770
transcript5552.chr1.nnic	1242154
transcript5555.chr1.nic	2202753
transcript5561.chr1.nic	5167361
transcript5565.chr1.nnic	2061976
transcript5576.chr1.nnic	1656205
transcript558.chr1.nnic	11800464
transcript5580.chr1.nnic	9452793
transcript5581.chr1.nnic	3449048
transcript5584.chr1.nic	12144126
transcript5590.chr1.nnic	0.828103
transcript5598.chr1.nnic	14284772
transcript560.chr1.nnic	1345667
transcript5603.chr1.nic	5589693
transcript564.chr1.nnic	1552693
transcript5640.chr1.nnic	18768948
transcript5662.chr1.nic	1656205
transcript5669.chr1.nic	1242154
transcript5674.chr1.nnic	0.828103
transcript569.chr1.nic	2587821
transcript5693.chr1.nnic	7763463
transcript5699.chr1.nic	5382668
transcript5701.chr1.nic	5382668
transcript577.chr1.nnic	4140514
transcript5801.chr1.nic	12007489
transcript5802.chr1.nnic	2898360
[truncated: 35,643 more rows]
