# Supplementary material for: A versatile toolbox for determining IRES activity in cells and embryonic tissues
Source: EMBO J. 2025 Mar 13;44(9):2695–724. doi: 10.1038/s44318-025-00404-5 (PMC12048685; doi:10.1038/s44318-025-00404-5)
Supplement: Supplementary file 4 — Source data Fig. 1 [file 44318_2025_404_MOESM4_ESM.zip › Figure 1 Source Data_/SD Figure 1.xlsx]

## Sheet: Fig_1B,C
Figure 1B
24 hrs
Name	rep 1	rep 2	rep 3	rep 4	rep 5	rep 6
Empty	1	1	1	1
HBB	1.2956	1.28451	1.11653	1.26479
HCV	3.84277	3.62817	3.73171	3.27606
EMCV	1.22254	1.1989	1.31412	1.26479
CVB3	18.2028	15.8366	14.674	13.2973
Chrdl	2.55346	2.4507	1.80488	1.93803
Dlx1	6.16667	4.84507	3.9729	3.69014
Gdf5	0.908805	0.83662	0.823848	0.938028
Sema3a	1.16056	1.09945	1.16715	1.10141
Zfx	0.977987	0.938028	0.940379	0.876056
C-Myc	1.61635	1.59155	1.31436	1.46761
CACNA1A	0.751572	0.794366	0.666667	0.83662
Cofilin	1.34277	1.1831	1.05962	1.22253
FMR1	1.07074	1.16399	1.16399	1.1865	1.1865
Bcl2	2	1.73521	1.61127	1.8169	1.77465	1.95775
72 hrs
Name	rep 1	rep 2	rep 3	rep 4	rep 5	rep 6
Empty	1	1	1
HBB	1.06897	1.14872	1.36538	1.27007	1.08709	1.10588
HCV	3.44197	2.59	1.83573
EMCV	1.70769	1.64231	1.36176
CVB3	10.0623	13.7922	14.7359	25.0423
Chrdl	1.64039	1.51418	2.2	1.57998
Dlx1	2.64039	2.02837	3.45769	2.62031
Gdf5	1.10345	1.26154	0.888462	1.22925	1	0.921986
Sema3a	0.921986	1.14872	0.919231
Zfx	0.926108	1.04103	0.834615	0.972332	0.902357	0.847518
C-Myc	1.35816	1.37436	1.44615	1.43103
CACNA1A	0.857143	0.769504	0.73064	0.770751	0.75	0.892308
Cofilin	1.5665	2.04103	1.22308
FMR1	1.27974	1.52308	1.55897
Bcl2	1.72761	1.70149	1.48507
Figure 1C
Name	rep 1	rep 2	rep 3	rep 4	rep 5	rep 6
Empty	1	1	1
HBB	1.34387	1.12121	1.18085	1.10375
HBB inv	0.913043	0.902357	0.847518	0.857143	0.928205	0.861538
HCV	2.11111	1.91931	2.74
HCV inv	0.972332	0.828283	0.87234	0.857143	0.892308	0.919231
EMCV	1.80237	1.60943	1.38652
EMCV inv	1.34387	1.26599	1.2305	1.17734	1.22564	1.47308
CVB3	10.5038	12.9394	25.8538
CVB3 inv	1.05929	1.14231	1.10035	1.35366	1.14634
Chrdl1	1.62846	1.65657	1.70769
Chrdl1 inv	1.20158	1.07071	1.15603	1.13793	1.22564	1.16923
Dlx1	2.26087	2.83165	3.01026
Dlx1 inv	1	0.902357	0.87234	0.926108	1.04103	0.919231
Sema3a	1.17391	0.925926	1.03448
Sema3a inv	1.17391	0.875421	0.847518	1.10345	1.22564	0.888462
C-Myc	1.43083	1.43771	1.28079
C-Myc inv	0.885375	0.828283	0.847518	0.817734	0.928205	0.780769
FMR1	1.29091	1.41026	1.44156	1.34632	1.31602
FMR1 inv	1.17391	1.09764	1.12766	1.06897	1.18462	1.28077
Bcl2	1.45896	1.83582	1.40299
Bcl2 inv	0.832853	0.708543	0.832853
Cofilin	1.97233	1.38721	1.48936	1.66176
Cofilin inv	0.86194	0.86194	0.835821	0.809701	0.86194	0.809701
