# Supplementary material for: A versatile toolbox for determining IRES activity in cells and embryonic tissues
Source: EMBO J. 2025 Mar 13;44(9):2695–724. doi: 10.1038/s44318-025-00404-5 (PMC12048685; doi:10.1038/s44318-025-00404-5)
Supplement: Supplementary file 5 — Source data Fig. 2 [file 44318_2025_404_MOESM5_ESM.zip › Figure 2 Source Data/SD Figure 2.xlsx]

## Sheet: Fig_2B,D,E,H
Figure 2B
24 hrs
Name	rep 1	rep 2	rep 3	rep 4
Empty	1	1	1	1
HBB	1.3	1.23	1.09	1.33
EMCV	1.24225	1.09945	1.01934	1.15015
HCV	4.63	3.94	3.45	5.33
Hoxa9	2.08	1.62	1.82	2.13
P4-native	1.67	1.4	1.56	1.82
Hoxa3	2	1.48	1.56	2.06
Hoxa5	2.66	2.1	2.09	2.9
48 hrs
Name	rep 1	rep 2	rep 3	rep 4	rep 5	rep 6
Empty	1	1	1
HBB	1.44	1.31	1.24	1.22086	1.23684	1.3033
EMCV	0.910078	0.922801	1.03279
HCV	4.38	4.49	4.79
Hoxa9	1.9	1.71	1.77
P4-native	1.61	1.52	1.45
Hoxa3	1.44	1.84	1.66
Hoxa5	2.81	2.5	2.54
72 hrs
Name	rep 1	rep 2	rep 3	rep 4	rep 5	rep 6
Empty	1	1	1
HBB	1.83	1.24	1.51	1.20069	1.03077	1.24268
EMCV	1.77855	1.78077	2.08787
HCV	8.52	5.01	5.1	3.56747	2.36923	3.94561
Hoxa9	2.57	2.61	2.62	2.13149	1.83846	2.30126
P4-native	1.87	1.89	2.06
Hoxa3	2.45	1.78	1.93
Hoxa5	2.47154	3.29	3.17
Figure 2D
left panel
Name	rep 1	rep 2	rep 3
HBB linear	1.258	1.964
HCV linear	2.482	3.344
A5 llinear	1.316	3.054	1.573
A9 linear	1.72	2.997	2.542
HBB circ	10.763	14.718
HCV circ	40.444	37.032
A5 circ	4.274	17.805	2.614
A9 circ	3.093	24.581	26.938
right panel
Name	rep 1	rep 2	rep 3
HBB	7.492	8.556
HCV	11.074	16.292
A5	5.83	3.248	1.662
A9	8.201	1.798	10.597
Figure 2E
Name	rep 1	rep 2	rep 3	rep 4	rep 5
Empty	1	1	1	1
HBB	1.28571	1.28571	1.17
HBB inv	0.913043	0.919231	0.899654	0.939024	0.910569
EMCV	1.81818	1.84848	1.5665
EMCV inv	1.22925	1.30769	1.17647	1.5	1.5
HCV	3.54545	3.45022	3
HCV inv	0.913043	0.888462	0.899654	0.971545	0.939024
Hoxa9	2.63203	2.60173	1.75
Hoxa9 inv	1.22925	1.16923	1.22837	1.29268	1.3252
Hoxa5	2.11789	3.27	2.97561
Hoxa5 inv	0.944664	0.861538	0.899654	1.05691	1.08943
Figure 2H
24 hrs
Name	rep 1	rep 2	rep 3	rep 4
Empty	1	1	1	1
HBB	1.19	1.14	1.11
HCV	4.08	3.94	3.43	1.8
P4-native	1.71	1.67	1.48	1.32
a9-IRES	1.75	1.83	1.78	1.4
M2	0.95	0.98	0.83	0.96
M5	1.07	1.11	0.95	1.04
M12	1.85	1.74	1.36	1.28
M13	1.05	1.09	0.92	0.98
72 hrs
Name	rep 1	rep 2	rep 3	rep 4	rep 5	rep 6	rep 7
Empty	1	1	1	1	1	1	1
HBB	1.17	1.24	1.11	1.26	0.96	1.21277
HCV	3.68	2.33	1.44	4.01596
P4-native	1.58	1.74	1.42	1.47	1.49	1.02	1.52128
a9-IRES	3.01	1.76	2.7	1.42	1.3	1.71543
M2	1.03	1	0.92	0.92	1.02	0.71	0.922872
M5	1.33	1.33	1.05	1.14	1.31	0.83	1.17287
M12	1.73	1.53	1.39	1.28	1.56	0.96	1.44415
M13	1.03	1.29	0.92	0.97	0.885638	0.867021	0.845745
