# Supplementary material for: A versatile toolbox for determining IRES activity in cells and embryonic tissues
Source: EMBO J. 2025 Mar 13;44(9):2695–724. doi: 10.1038/s44318-025-00404-5 (PMC12048685; doi:10.1038/s44318-025-00404-5)
Supplement: Supplementary file 6 — Source data Fig. 3 [file 44318_2025_404_MOESM6_ESM.zip › SD Figure 3/SD Figure 3.xlsx]

## Sheet: Fig_3E
Figure 3E
1. Somites 20-28
IRES only	CDS only	co-localized
0.35	18.98	80.67
0.22	14.58	85.2
0.82	12.95	86.23
2. Neural tube
IRES only	CDS only	co-localized
87.2	0	12.8
66.45	0	33.55
84.1	0	15.9
88.6	0	11.4
