# Supplementary material for: A versatile toolbox for determining IRES activity in cells and embryonic tissues
Source: EMBO J. 2025 Mar 13;44(9):2695–724. doi: 10.1038/s44318-025-00404-5 (PMC12048685; doi:10.1038/s44318-025-00404-5)
Supplement: Supplementary file 7 — Source data Fig. 4 [file 44318_2025_404_MOESM7_ESM.zip]

Archive with 1 entries (1 files):
- SD Figure 4/SD Figure 4.xlsx
