# Supplementary material for: A versatile toolbox for determining IRES activity in cells and embryonic tissues
Source: EMBO J. 2025 Mar 13;44(9):2695–724. doi: 10.1038/s44318-025-00404-5 (PMC12048685; doi:10.1038/s44318-025-00404-5)
Supplement: Supplementary file 7 — Source data Fig. 4 [file 44318_2025_404_MOESM7_ESM.zip › SD Figure 4/SD Figure 4.xlsx]

## Sheet: Fig_4B
Figure 4B
Name		rep 1	rep 2	rep 3	rep 4	rep 5
pGL3-NLB-fusion-HBB5'	Fluc	13690	20910	23610	15890	27570
	Nluc	44840	15230	13390	54720	15600
pGL3-Nluc-HBB5'	Fluc	11470	49010	54420	5166	41980
	Nluc	3541000	1797000	1974000	1710000	1699000
normalized Nluc/Fluc
Name		rep 1	rep 2	rep 3	rep 4	rep 5
pGL3-NLB-fusion-HBB5'		1	1	1	1	1
pGL3-Nluc-HBB5'		94.254	50.34	63.959	96.121	71.526

## Sheet: Fig_4D,E
Figure 4D
RT-qPCR: normalized globin/NupL1 mRNA
Name	rep 1	rep 2	rep 3	rep 4	rep 5	rep 6	rep 7	rep 8	rep 9	rep 10	rep 11	rep 12	rep 13	rep 14	rep 15
pGL3-SV40-NLB-empty5'-HBB3'						1.46	1.18	1.19	1.21	1.26	1.27
pGL3-SV40-NLB-hHBB5'-HBB3'						1			0.84	1.04	1			0.74	1
pGL3-SV40minus-NLB-HBB5'-HBB3'						0.05								0.25	0.05
pGL3-SV40minus-NLB-empty5'-HBB3'						0.08									0.28
pGL3-SV40minus-NLB-HCV-HBB3'						0.2			0.29	0.27	0.19			0.66
pGL3-SV40minus-NLB-EMCV(IRES2)-HBB3'						0.08								0.06	0.07
pGL3-SV40minus-NLB-A3(IRES)-HBB3'						0.21	0.66	0.47	0.16	0.12				0.34	0.39
pGL3-SV40minus-NLB-A5(IRES)-HBB3'						0.44			0.33	0.29	0.24			0.37
pGL3-SV40minus-NLB-A9(IRES)-HBB3'						0.31	0.41		0.41	0.33				0.71	0.71
pGL3-SV40minus-NLB-A9(IRES)-M2-HBB3'									0.08	0.09	0.08			0.45	0.61
pGL3-SV40minus-NLB-A9(IRES)-M5-HBB3'									0.06	0.05	0.05			0.57
pGL3-SV40minus-NLB-A9(IRES)-M12-HBB3'									0.31	0.29	0.22			0.45
pGL3-SV40minus-NLB-A9(IRES)-M13-HBB3'									0.1	0.14	0.11			0.32
Figure 4E
Luc assay: normalized Nluc/Fluc
Name	rep 1	rep 2	rep 3	rep 4	rep 5	rep 6	rep 7	rep 8	rep 9	rep 10	rep 11	rep 12	rep 13	rep 14	rep 15
pGL3-SV40-NLB-empty5'-HBB3'						0.751	0.754	1.056	1.319	1.29	1.413
pGL3-SV40-NLB-hHBB5'-HBB3'						1			1	1	1	1	1
pGL3-SV40minus-NLB-HBB5'-HBB3'	0.007	0.012	0.008	0.01	0.007	0.008						0.006	0.004
pGL3-SV40minus-NLB-empty5'-HBB3'	0.01	0.014	0.017	0.009	0.011	0.006						0.006	0.006
pGL3-SV40minus-NLB-HCV-HBB3'						0.123			0.216	0.21	0.21	0.151	0.124
pGL3-SV40minus-NLB-EMCV(IRES2)-HBB3'	0.005	0.006	0.005	0.004	0.004	0.007						0.004	0.004
pGL3-SV40minus-NLB-A3(IRES)-HBB3'						0.049	0.051	0.089	0.106	0.082		0.186	0.147
pGL3-SV40minus-NLB-A5(IRES)-HBB3'						0.195			0.579	0.338	0.402
pGL3-SV40minus-NLB-A9(IRES)-HBB3'						0.126	0.125	0.144	0.255	0.2		0.195	0.142
pGL3-SV40minus-NLB-A9(IRES)-M2-HBB3'									0.069	0.056	0.053	0.058	0.045
pGL3-SV40minus-NLB-A9(IRES)-M5-HBB3'									0.032	0.033	0.038	0.027	0.024
pGL3-SV40minus-NLB-A9(IRES)-M12-HBB3'									0.315	0.282	0.296	0.267	0.169
pGL3-SV40minus-NLB-A9(IRES)-M13-HBB3'									0.052	0.037	0.054	0.042	0.035

## Sheet: Fig_4G,H
Figure 4G
RT-qPCR: normalized globin/actin mRNA
Name	rep 1	rep 2	rep 3	rep 4	rep 5
pGL3-SV40-NLB-hHBB5'-HBB3'			1	0.92	1
pGL3-SV40-NLB-empty5'-HBB3'		0.71	0.92	0.95	1.22
pGL3-SV40-NLB-HCV-HBB3'		1.15	1.71	1.19	1.15
pGL3-SV40-NLB-EMCV(IRES2)-HBB3'		1.87	1.36	0.96	1.11
pGL3-SV40-NLB-A3(IRES)-HBB3'		2.25	1.21	1.2	0.75
pGL3-SV40-NLB-A5(IRES)-HBB3'		0.71	1.12	0.93	1.08
pGL3-SV40-NLB-A9(IRES)-HBB3'		1.93	2.11	1.04	1.16
Figure 4H
Luc assay: normalized Nluc/Fluc
Name	rep 1	rep 2	rep 3	rep 4	rep 5
pGL3-SV40-NLB-hHBB5'-HBB3'	1	1	1	1	1
pGL3-SV40-NLB-empty5'-HBB3'	1.578	2.079	1.919	1.764	1.669
pGL3-SV40-NLB-HCV-HBB3'	0.803	1.875	1.426	1.163	1.204
pGL3-SV40-NLB-EMCV(IRES2)-HBB3'	0.009	0.006	0.004	0.009	0.007
pGL3-SV40-NLB-A3(IRES)-HBB3'	0.545	0.401	0.308	0.307	0.329
pGL3-SV40-NLB-A5(IRES)-HBB3'	0.403	0.337	0.293	0.433	0.406
pGL3-SV40-NLB-A9(IRES)-HBB3'	0.529	0.641	0.585	0.52	0.454
