# Supplementary material for: A versatile toolbox for determining IRES activity in cells and embryonic tissues
Source: EMBO J. 2025 Mar 13;44(9):2695–724. doi: 10.1038/s44318-025-00404-5 (PMC12048685; doi:10.1038/s44318-025-00404-5)
Supplement: Supplementary file 8 — Source data Fig. 5 [file 44318_2025_404_MOESM8_ESM.zip › SD Figure 5/SD Figure 5.xlsx]

## Sheet: Fig_5C,D
Figure 5C,D
NT and limb qPCR
Amplicon	Sample	Cq
IRES1	NT/Som #1	32.0679
IRES1	NT/Som #2	32.6644
IRES1	NT/Som #3	31.5835
IRES1	Limb #1	28.7936
IRES1	Limb #2	28.1713
IRES1	Limb #3	29.4334
IRES1	NRT	35.2447
IRES1	DNA standard 100fg #1	21.363
IRES1	DNA standard 100fg #2	23.4299
IRES1	DNA standard 10fg #1	25.7793
IRES1	DNA standard 10fg #2	25.0206
IRES1	DNA standard 1fg #1	28.1183
IRES1	DNA standard 1fg #2	28.0603
IRES1	DNA standard 0.1fg #1	30.8491
IRES1	DNA standard 0.1fg #2	32.1419
IRES2	NT/Som #1	30.7027
IRES2	NT/Som #2	30.9947
IRES2	NT/Som #3	30.2688
IRES2	Limb #1	28.1005
IRES2	Limb #2	27.3482
IRES2	Limb #3	28.6311
IRES2	NRT	34.378
IRES2	DNA standard 100fg #1	21.9119
IRES2	DNA standard 100fg #2	22.8786
IRES2	DNA standard 10fg #1	26.4558
IRES2	DNA standard 10fg #2	25.1215
IRES2	DNA standard 1fg #1	28.5899
IRES2	DNA standard 1fg #2	28.2197
IRES2	DNA standard 0.1fg #1	30.9742
IRES2	DNA standard 0.1fg #2	31.0085
IRES3	NT/Som #1	30.3264
IRES3	NT/Som #2	30.72
IRES3	NT/Som #3	30.3708
IRES3	Limb #1	28.2249
IRES3	Limb #2	27.3051
IRES3	Limb #3	28.7491
IRES3	NRT	34.6195
IRES3	DNA standard 100fg #1	21.8466
IRES3	DNA standard 100fg #2	22.5373
IRES3	DNA standard 10fg #1	26.3594
IRES3	DNA standard 10fg #2	26.1693
IRES3	DNA standard 1fg #1	27.9553
IRES3	DNA standard 1fg #2	28.1754
IRES3	DNA standard 0.1fg #1	31.252
IRES3	DNA standard 0.1fg #2	30.1381
IRES4	NT/Som #1	30.5699
IRES4	NT/Som #2	31.1171
IRES4	NT/Som #3	30.6483
IRES4	Limb #1	28.1398
IRES4	Limb #2	27.3932
IRES4	Limb #3	28.8177
IRES4	NRT	34.7278
IRES4	DNA standard 100fg #1	21.475
IRES4	DNA standard 100fg #2	22.8217
IRES4	DNA standard 10fg #1	25.9251
IRES4	DNA standard 10fg #2	25.3892
IRES4	DNA standard 1fg #1	28.2827
IRES4	DNA standard 1fg #2	27.6063
IRES4	DNA standard 0.1fg #1	31.0618
IRES4	DNA standard 0.1fg #2	30.61
85 nt 5'UTR	NT/Som #1	28.2273
85 nt 5'UTR	NT/Som #2	28.5416
85 nt 5'UTR	NT/Som #3	28.4922
85 nt 5'UTR	Limb #1	27.2361
85 nt 5'UTR	Limb #2	26.4789
85 nt 5'UTR	Limb #3	27.7357
85 nt 5'UTR	NRT	33.1747
85 nt 5'UTR	DNA standard 100fg #1	23.069
85 nt 5'UTR	DNA standard 100fg #2	23.5009
85 nt 5'UTR	DNA standard 10fg #1	26.8545
85 nt 5'UTR	DNA standard 10fg #2	26.8392
85 nt 5'UTR	DNA standard 1fg #1	28.7089
85 nt 5'UTR	DNA standard 1fg #2	28.6838
85 nt 5'UTR	DNA standard 0.1fg #1	31.9829
85 nt 5'UTR	DNA standard 0.1fg #2	32.0132
CDS2	NT/Som #1	27.0028
CDS2	NT/Som #2	27.1187
CDS2	NT/Som #3	27.1971
CDS2	Limb #1	25.3612
CDS2	Limb #2	24.5529
CDS2	Limb #3	25.9644
CDS2	NRT	35.7506
CDS2	DNA standard 100fg #1	22.1555
CDS2	DNA standard 100fg #2	23.7708
CDS2	DNA standard 10fg #1	26.621
CDS2	DNA standard 10fg #2	25.5908
CDS2	DNA standard 1fg #1	28.9829
CDS2	DNA standard 1fg #2	28.8665
CDS2	DNA standard 0.1fg #1	30.856
CDS2	DNA standard 0.1fg #2	31.8724
CDS 5'	NT/Som #1	27.7922
CDS 5'	NT/Som #2	27.9059
CDS 5'	NT/Som #3	27.9261
CDS 5'	Limb #1	26.1007
CDS 5'	Limb #2	25.2562
CDS 5'	Limb #3	27.0503
CDS 5'	NRT	33.5078
CDS 5'	DNA standard 100fg #1	22.3834
CDS 5'	DNA standard 100fg #2	23.583
CDS 5'	DNA standard 10fg #1	26.0848
CDS 5'	DNA standard 10fg #2	25.2519
CDS 5'	DNA standard 1fg #1	28.644
CDS 5'	DNA standard 1fg #2	28.3793
CDS 5'	DNA standard 0.1fg #1	31.5742
CDS 5'	DNA standard 0.1fg #2	30.9477

## Sheet: Fig_5F
Figure 5F
NT gradient qPCR
Amplicon	Gradient Portion	Fraction	NT/som #1	NT/som #2	NT/som #3
IRES1	free RNPs, 40S	F7	0.0013757	0.000113642	0.00254447
IRES1	free RNPs, 40S	F8	0.0140015	0.0135847	0.0095104
IRES1	60S, 80S	F9	0.0982593	0.265369	0.0517621
IRES1	60S, 80S	F10	0.290089	0.234319	0.0772205
IRES1	light polysomes	F11	0.101473	0.0932803	0.585913
IRES1	light polysomes	F12	0.209956	0.234174	0.124443
IRES1	medium polysomes	F13	0.0713121	0.0886216	0.0418584
IRES1	medium polysomes	F14	0.0765474	0.0166587	0.0490935
IRES1	heavy polysomes	F15	0.0336744	0.0164357	0.0217495
IRES1	heavy polysomes	F16	0.0628349	0.027542	0.0251415
IRES1	heavy polysomes	F17	0.0404773	0.00990065	0.0107632
IRES2	free RNPs, 40S	F7	0.00247665	0.00145217	0.00183339
IRES2	free RNPs, 40S	F8	0.0142691	0.0143503	0.00733674
IRES2	60S, 80S	F9	0.0943404	0.253209	0.0711428
IRES2	60S, 80S	F10	0.251297	0.285348	0.138868
IRES2	light polysomes	F11	0.0821254	0.0816365	0.473449
IRES2	light polysomes	F12	0.225732	0.194221	0.130334
IRES2	medium polysomes	F13	0.0803778	0.0775067	0.0491139
IRES2	medium polysomes	F14	0.0905611	0.015565	0.0548558
IRES2	heavy polysomes	F15	0.0586481	0.0180752	0.0287975
IRES2	heavy polysomes	F16	0.0727107	0.0413879	0.0313229
IRES2	heavy polysomes	F17	0.0274619	0.0172474	0.0129469
IRES3	free RNPs, 40S	F7	0.00450857	0.00181669	0.00126031
IRES3	free RNPs, 40S	F8	0.0155623	0.013597	0.00734563
IRES3	60S, 80S	F9	0.101647	0.196975	0.0874724
IRES3	60S, 80S	F10	0.257454	0.276666	0.132318
IRES3	light polysomes	F11	0.0959849	0.0901563	0.497382
IRES3	light polysomes	F12	0.227342	0.230076	0.118286
IRES3	medium polysomes	F13	0.0795084	0.099913	0.04226
IRES3	medium polysomes	F14	0.074563	0.0217021	0.0335325
IRES3	heavy polysomes	F15	0.0524418	0.0189899	0.0370462
IRES3	heavy polysomes	F16	0.057572	0.0305645	0.0264649
IRES3	heavy polysomes	F17	0.0334156	0.019544	0.0166317
IRES4	free RNPs, 40S	F7	0.00391413	0.00138358	0.00176878
IRES4	free RNPs, 40S	F8	0.0118147	0.0110517	0.011184
IRES4	60S, 80S	F9	0.113092	0.225151	0.0536904
IRES4	60S, 80S	F10	0.253711	0.28482	0.0828264
IRES4	light polysomes	F11	0.0928933	0.0908953	0.534471
IRES4	light polysomes	F12	0.236219	0.234702	0.126767
IRES4	medium polysomes	F13	0.0684097	0.0887832	0.0461172
IRES4	medium polysomes	F14	0.0737076	0.0132545	0.0579048
IRES4	heavy polysomes	F15	0.0344684	0.0151843	0.033906
IRES4	heavy polysomes	F16	0.0788265	0.0167382	0.0305141
IRES4	heavy polysomes	F17	0.0329429	0.0180364	0.0208498
85 nt 5'UTR	free RNPs, 40S	F7	0.00545158	0.00175007	0.00299048
85 nt 5'UTR	free RNPs, 40S	F8	0.0265253	0.0309271	0.0290573
85 nt 5'UTR	60S, 80S	F9	0.064852	0.141692	0.0549429
85 nt 5'UTR	60S, 80S	F10	0.100288	0.120822	0.0965658
85 nt 5'UTR	light polysomes	F11	0.0671848	0.0793117	0.35177
85 nt 5'UTR	light polysomes	F12	0.268235	0.30826	0.166182
85 nt 5'UTR	medium polysomes	F13	0.0941532	0.148368	0.0890337
85 nt 5'UTR	medium polysomes	F14	0.131305	0.0396945	0.0902989
85 nt 5'UTR	heavy polysomes	F15	0.0781481	0.0266579	0.0535975
85 nt 5'UTR	heavy polysomes	F16	0.114177	0.0720245	0.0426451
85 nt 5'UTR	heavy polysomes	F17	0.04968	0.030492	0.0229171
CDS2	free RNPs, 40S	F7	0.00521407	0.00222827	0.00315388
CDS2	free RNPs, 40S	F8	0.0296802	0.0312737	0.0307261
CDS2	60S, 80S	F9	0.0420194	0.0996492	0.0351285
CDS2	60S, 80S	F10	0.0972695	0.111425	0.138868
CDS2	light polysomes	F11	0.074146	0.0818825	0.305388
CDS2	light polysomes	F12	0.248498	0.302255	0.20297
CDS2	medium polysomes	F13	0.0935789	0.168984	0.0998373
CDS2	medium polysomes	F14	0.139129	0.0497299	0.0721209
CDS2	heavy polysomes	F15	0.103653	0.033948	0.0557695
CDS2	heavy polysomes	F16	0.116233	0.0880995	0.0366694
CDS2	heavy polysomes	F17	0.0505794	0.0305249	0.0193689
CDS 5'	free RNPs, 40S	F7	0.00510906	0.001294	0.00186234
CDS 5'	free RNPs, 40S	F8	0.00590648	0.0270371	0.00851777
CDS 5'	60S, 80S	F9	0.0607587	0.141351	0.0669265
CDS 5'	60S, 80S	F10	0.0772981	0.105099	0.0743707
CDS 5'	light polysomes	F11	0.0910875	0.174999	0.487495
CDS 5'	light polysomes	F12	0.304222	0.212214	0.158217
CDS 5'	medium polysomes	F13	0.128128	0.115586	0.0427957
CDS 5'	medium polysomes	F14	0.137505	0.0373262	0.059619
CDS 5'	heavy polysomes	F15	0.085254	0.0252278	0.052147
CDS 5'	heavy polysomes	F16	0.0869148	0.107093	0.0324523
CDS 5'	heavy polysomes	F17	0.0178167	0.0527737	0.0155965
Nupl1	free RNPs, 40S	F7	0.00267024	0.00175667	0.00168983
Nupl1	free RNPs, 40S	F8	0.00582684	0.0115776	0.00837359
Nupl1	60S, 80S	F9	0.0137938	0.0374413	0.0118446
Nupl1	60S, 80S	F10	0.0363245	0.0661113	0.0607443
Nupl1	light polysomes	F11	0.0297532	0.0437026	0.134407
Nupl1	light polysomes	F12	0.141893	0.177364	0.11786
Nupl1	medium polysomes	F13	0.135586	0.25981	0.208635
Nupl1	medium polysomes	F14	0.264788	0.123352	0.222596
Nupl1	heavy polysomes	F15	0.167736	0.0908255	0.153329
Nupl1	heavy polysomes	F16	0.145996	0.188056	0.0541178
Nupl1	heavy polysomes	F17	0.0556337	2.4318e-06	0.0264016
