# Supplementary material for: A versatile toolbox for determining IRES activity in cells and embryonic tissues
Source: EMBO J. 2025 Mar 13;44(9):2695–724. doi: 10.1038/s44318-025-00404-5 (PMC12048685; doi:10.1038/s44318-025-00404-5)
Supplement: Supplementary file 9 — Figure EV3 Source Data [file 44318_2025_404_MOESM9_ESM.zip › Figure EV3 Source Data/SD Figure EV3.xlsx]

## Sheet: Fig_EV3A,D
Figure EV3A
Name	rep 1	rep 2	rep 3	rep 4
Empty	1	1	1	1
HBB	1.1381	1.06667	1.10138	1.16071
EMCV	2.06667	1.89524	2.1659	2.16518
HCV	2.34286	2.27619	2.93548	2.71429
Hoxa9	1.79048	1.55238	1.8341	1.77679
Figure EV3D
Name	rep 1	rep 2	rep 3	rep 4
Empty	1	1	1	1
HBB inv	0.794366	0.798343	0.891892	1.08696
EMCV inv	1.40563	1.32044	1.43544	2.14625
HCV inv	0.794366	0.759669	0.846847	1
Hoxa9 inv	1.71111	1.52778	1.65	1.917
Hoxa5 inv	0.876056	0.779006	0.891892	1.22925
